# Supplementary material for: ﻿Four new species of Entoloma subgenus Cyanula (Entolomataceae, Agaricales) from subtropical regions of China
Source: MycoKeys. 2025 Apr 29;116:303–25. doi: 10.3897/mycokeys.116.145568 (PMC12056515; doi:10.3897/mycokeys.116.145568)
Supplement: XML Treatment for Entoloma orientosinense [file mycokeys.116.145568-treatment1.xml]

<!DOCTYPE tp:taxon-treatment
  PUBLIC "-//TaxonX//DTD Taxonomic Treatment Publishing DTD v0 20100105//EN" "tax-treatment-NSO.dtd">
<tp:taxon-treatment xmlns:tp="http://www.plazi.org/taxpub"><tp:treatment-meta><kwd-group><label>Taxon classification</label><kwd>
                <named-content content-type="kingdom">Fungi</named-content>
              </kwd><kwd>
                <named-content content-type="order">Agaricales</named-content>
              </kwd><kwd>
                <named-content content-type="family">Entolomataceae</named-content>
              </kwd></kwd-group><mixed-citation publication-type="journal"><person-group><name><surname>Chen</surname><given-names>Lin-Gen</given-names></name><name><surname>Chen</surname><given-names>Hong</given-names></name><name><surname>Ding</surname><given-names>Ling</given-names></name><name><surname>Xu</surname><given-names>Yu-Qin</given-names></name><name><surname>Zeng</surname><given-names>Hui</given-names></name><name><surname>Wang</surname><given-names>Sheng-Nan</given-names></name><name><surname>Yan</surname><given-names>Jun-Qing</given-names></name></person-group><article-title>﻿Four new species of <italic><tp:taxon-name><tp:taxon-name-part taxon-name-part-type="genus" reg="Entoloma">Entoloma</tp:taxon-name-part></tp:taxon-name></italic> subgenus <italic><tp:taxon-name><tp:taxon-name-part taxon-name-part-type="genus" reg="Entoloma"/><tp:taxon-name-part taxon-name-part-type="subgenus" reg="Cyanula">Cyanula</tp:taxon-name-part></tp:taxon-name></italic> (<tp:taxon-name><tp:taxon-name-part taxon-name-part-type="family">Entolomataceae</tp:taxon-name-part></tp:taxon-name>, <tp:taxon-name><tp:taxon-name-part taxon-name-part-type="order">Agaricales</tp:taxon-name-part></tp:taxon-name>) from subtropical regions of China</article-title><source>MycoKeys</source><day>29</day><month>04</month><year>2025</year><volume>116</volume><fpage>303</fpage><lpage>325</lpage><pub-id pub-id-type="doi">10.3897/mycokeys.116.145568</pub-id></mixed-citation></tp:treatment-meta><tp:nomenclature><label>﻿</label><tp:taxon-name>
              <object-id xmlns:xlink="http://www.w3.org/1999/xlink" content-type="arpha" xlink:type="simple">5938C910-C86F-59F2-84B5-A5E6EA5161B7</object-id>
              <tp:taxon-name-part taxon-name-part-type="genus" reg="Entoloma">Entoloma</tp:taxon-name-part>
              <tp:taxon-name-part taxon-name-part-type="species" reg="orientosinense">orientosinense</tp:taxon-name-part>
              <object-id xmlns:xlink="http://www.w3.org/1999/xlink" content-type="mycobank" xlink:type="simple">858361</object-id>
            </tp:taxon-name><tp:taxon-authority>J.Q. Yan, L.G. Chen &amp; S.N. Wang</tp:taxon-authority><tp:taxon-status xmlns:xlink="http://www.w3.org/1999/xlink" xlink:type="simple">sp. nov.</tp:taxon-status><xref ref-type="fig" rid="F2">Fig. 2</xref></tp:nomenclature><tp:treatment-sec sec-type="etymology" id="SECID0EQ5CI"><title>Etymology.</title><p>Refers to its type specimen originating from the eastern regions of China.</p></tp:treatment-sec><tp:treatment-sec sec-type="Holotype" id="SECID0EV5CI"><title>Holotype.</title><p>China • Anhui Province, Chizhou City, Shitan County, Guniujiang Nature Reserve, <named-content xmlns:xlink="http://www.w3.org/1999/xlink" content-type="dwc:verbatimCoordinates" xlink:type="simple"><named-content content-type="geo-json" specific-use="{&#34;type&#34;:&#34;Point&#34;,&#34;coordinates&#34;:[117.529000,30.030300]}" id="NCID0E55CI" xlink:type="simple">30.0303°N, 117.5290°E</named-content></named-content>, alt. 783 m, 9 October 2019, collected by Yu-Peng Ge, HFJAU1414.</p></tp:treatment-sec><tp:treatment-sec sec-type="diagnosis" id="SECID0ED6CI"><title>Diagnosis.</title><p><italic><tp:taxon-name><tp:taxon-name-part taxon-name-part-type="genus" reg="Entoloma">Entoloma</tp:taxon-name-part><tp:taxon-name-part taxon-name-part-type="species" reg="orientosinense">orientosinense</tp:taxon-name-part></tp:taxon-name></italic> is mainly characterized by the white, collybioid basidiomata, fibrillous and not striate pileus, narrow, adnate to decurrent lamellae, glabrous stipe, 5–6 angled basidiospores, sterile lamellae edge of carneogriseum-type, cylindrical to subclavate cheilocystidia, absence of cell pigments and clamp connections in hyphae. It differs from <italic><tp:taxon-name><tp:taxon-name-part taxon-name-part-type="genus" reg="Entoloma">E.</tp:taxon-name-part><tp:taxon-name-part taxon-name-part-type="species" reg="albinellum">albinellum</tp:taxon-name-part></tp:taxon-name></italic> by its non-striate pileus, adnate to decurrent lamellae, and smaller basidiospores.</p></tp:treatment-sec><tp:treatment-sec sec-type="Macromorphology" id="SECID0EIADI"><title>Macromorphology.</title><p>Basidiomata rather small, collybioid. Pileus 8–20 mm wide, convex then flattened with depressed center, with entire margin, slightly hygrophanous, fibrillous when young, then repent or raised scaly, not translucently striate, white (3A1–2). Lamellae moderately distant, 1.5–2.0 mm wide, with three types of lamellulae, adnate to decurrent, subventricose, initially white, then pink (11B4–6), with serrulate and concolourous edge. Stipe 20–25 × 2.0–3.0 mm, central, terete, tapered upwards, hollow, concolorous or paler with the pileus, minutely tomentose in the upper part elsewhere smooth and glabrous, base with white tomentum. Context thin, concolorous to the surface. Odor indistinct, taste not tested.</p></tp:treatment-sec><tp:treatment-sec sec-type="Micromorphology" id="SECID0ENADI"><title>Micromorphology.</title><p>Basidiospores (8.5)9.3–11.0(12.5) × (6.0)6.5–8.0(9.0) μm, (av = 10.1 ×7.3 μm), Q = 1.2–1.6(1.7) (Qm = 1.4 ± 0.07, n = 200), heterodiametrical, 5–6 angles in profile view, thick-walled, inamyloid. Basidia 40–52 × 11–13 μm, clavate, 4-spored, sterigmata 5.0–10 μm long, clampless. Pleurocystidia absent. Lamellae edge sterile of carneogriseum-type. Cheilocystidia regularly dispersed in the lamellae edge, 17–47 × 4.0–7.0 μm, narrowly cylindrical to subclavate, septate, with slightly inflated apex. Lamellar trama regular, made up of cylindrical hyphae 7.0–13 µm wide. Pileipellis a cutis made up of cylindrical hyphae 8.0–11 μm broad, with transitions to a trichoderm towards the margin with clavate terminal elements 10–18 μm wide, not pigmented. Stipitipellis a cutis composed of densely arranged, cylindrical hyphae, up to 11 μm wide, slightly constricted at the septa, with acute or tapered end. Clamp connections absent.</p><fig id="F2" position="float" orientation="portrait"><object-id xmlns:xlink="http://www.w3.org/1999/xlink" content-type="doi" xlink:type="simple">10.3897/mycokeys.116.145568.figure2</object-id><object-id xmlns:xlink="http://www.w3.org/1999/xlink" content-type="arpha" xlink:type="simple">F83E051F-64F0-57E6-B110-8CD25902286D</object-id><label>Figure 2.</label><caption><p><italic><tp:taxon-name><tp:taxon-name-part taxon-name-part-type="genus" reg="Entoloma">E.</tp:taxon-name-part><tp:taxon-name-part taxon-name-part-type="species" reg="orientosinense">orientosinense</tp:taxon-name-part></tp:taxon-name></italic><bold>A, B</bold> basidiomata <bold>A</bold> HFJAU1414, holotype <bold>B</bold> HFJAU2616 <bold>C</bold> basidiospores <bold>D</bold> cheilocystidia <bold>E</bold> pileipellis <bold>F</bold> lamellar trama. All microscopic structures were observed in 5% KOH, and used 1% Congo red as the stain except <bold>C</bold>. Scale bars: 10 mm (<bold>A, B</bold>); 20 μm (<bold>C</bold>); 30 μm (<bold>D–F</bold>).</p></caption><graphic xmlns:xlink="http://www.w3.org/1999/xlink" xlink:href="mycokeys-116-303-g002.jpg" position="float" orientation="portrait" xlink:type="simple" id="oo_1318705.jpg"><uri content-type="original_file" xlink:type="simple">https://binary.pensoft.net/fig/1318705</uri></graphic></fig></tp:treatment-sec><tp:treatment-sec sec-type="habitat" id="SECID0EKCDI"><title>Habitat.</title><p>Solitary or scattered on soil in mixed coniferous-broad-leaved forest, or on rotten wood, soil, and moss in broadleaved forest.</p></tp:treatment-sec><tp:treatment-sec sec-type="distribution" id="SECID0EPCDI"><title>Distribution.</title><p>So far known from eastern China.</p></tp:treatment-sec><tp:treatment-sec sec-type="material" id="SECID0EUCDI"><title>Additional specimens examined.</title><p>China • Fujian Province, Wuyishan City, <named-content xmlns:xlink="http://www.w3.org/1999/xlink" content-type="dwc:verbatimCoordinates" xlink:type="simple"><named-content content-type="geo-json" specific-use="{&#34;type&#34;:&#34;Point&#34;,&#34;coordinates&#34;:[117.653300,27.713900]}" id="NCID0E4CDI" xlink:type="simple">27.7139°N, 117.6533°E</named-content></named-content>, alt. 1113 m, 27 June 2022, collected by Jun-Qing Yan and Bing-Ring Ke, HFJAU4048 • Zhejiang Province, Lishui City, Suichang County, Huangtakou Village, <named-content xmlns:xlink="http://www.w3.org/1999/xlink" content-type="dwc:verbatimCoordinates" xlink:type="simple"><named-content content-type="geo-json" specific-use="{&#34;type&#34;:&#34;Point&#34;,&#34;coordinates&#34;:[118.943500,28.267900]}" id="NCID0EFDDI" xlink:type="simple">28.2679°N, 118.9435°E</named-content></named-content>, alt. 346 m, 12 July 2020, collected by Jun-Qing Yan and Yan-Liu Chen, HFJAU1907 • Qingtian County, Shigu Lake, <named-content xmlns:xlink="http://www.w3.org/1999/xlink" content-type="dwc:verbatimCoordinates" xlink:type="simple"><named-content content-type="geo-json" specific-use="{&#34;type&#34;:&#34;Point&#34;,&#34;coordinates&#34;:[120.041500,28.206300]}" id="NCID0ENDDI" xlink:type="simple">28.2063°N, 120.0415°E</named-content></named-content>, alt. 1130 m, 31 July 2021, collected by Jun-Qing Yan, Bing-Ring Ke, and Zhi-Heng Zeng, HFJAU2616 • Nanyang Village, <named-content xmlns:xlink="http://www.w3.org/1999/xlink" content-type="dwc:verbatimCoordinates" xlink:type="simple"><named-content content-type="geo-json" specific-use="{&#34;type&#34;:&#34;Point&#34;,&#34;coordinates&#34;:[120.002000,27.960300]}" id="NCID0EVDDI" xlink:type="simple">27.9603°N, 120.0020°E</named-content></named-content>, alt. 522 m, 6 August 2021, collected by Yu-Peng Ge and Lan-Yu Sun, HFJAU2920.</p></tp:treatment-sec><tp:treatment-sec sec-type="notes" id="SECID0E1DDI"><title>Notes.</title><p>Morphologically, <italic><tp:taxon-name><tp:taxon-name-part taxon-name-part-type="genus" reg="Entoloma">Entoloma</tp:taxon-name-part><tp:taxon-name-part taxon-name-part-type="species" reg="orientosinense">orientosinense</tp:taxon-name-part></tp:taxon-name></italic> has much in common with <italic><tp:taxon-name><tp:taxon-name-part taxon-name-part-type="genus" reg="Entoloma">E.</tp:taxon-name-part><tp:taxon-name-part taxon-name-part-type="species" reg="albidosimulans">albidosimulans</tp:taxon-name-part></tp:taxon-name></italic> G.M. Gates &amp; Noordel. and <italic><tp:taxon-name><tp:taxon-name-part taxon-name-part-type="genus" reg="Entoloma">E.</tp:taxon-name-part><tp:taxon-name-part taxon-name-part-type="species" reg="albinellum">albinellum</tp:taxon-name-part></tp:taxon-name></italic> with regard to the white and collybioid basidiomata. However, <italic><tp:taxon-name><tp:taxon-name-part taxon-name-part-type="genus" reg="Entoloma">E.</tp:taxon-name-part><tp:taxon-name-part taxon-name-part-type="species" reg="albidosimulans">albidosimulans</tp:taxon-name-part></tp:taxon-name></italic> is distinct by its broader (up to 6 mm), adnate-emarginate lamellae, and belonging to <tp:taxon-name><tp:taxon-name-part taxon-name-part-type="genus" reg="Entoloma">E.</tp:taxon-name-part><tp:taxon-name-part taxon-name-part-type="infraspecific-rank">subg.</tp:taxon-name-part><tp:taxon-name-part taxon-name-part-type="subgenus" reg="Alboleptonia">Alboleptonia</tp:taxon-name-part></tp:taxon-name> species (<xref ref-type="bibr" rid="B16">Gates and Noordeloos 2007</xref>). <italic><tp:taxon-name><tp:taxon-name-part taxon-name-part-type="genus" reg="Entoloma">Entoloma</tp:taxon-name-part><tp:taxon-name-part taxon-name-part-type="species" reg="albinellum">albinellum</tp:taxon-name-part></tp:taxon-name></italic> differs from new species by its striate pileus, adnexed lamellae, and larger basidiospores (11–12.5 × 7.5–8.5 μm) (<xref ref-type="bibr" rid="B21">Hesler 1967</xref>).</p><p>In the molecular data, <italic><tp:taxon-name><tp:taxon-name-part taxon-name-part-type="genus" reg="Entoloma">E.</tp:taxon-name-part><tp:taxon-name-part taxon-name-part-type="species" reg="orientosinense">orientosinense</tp:taxon-name-part></tp:taxon-name></italic> fits well within subg. <tp:taxon-name><tp:taxon-name-part taxon-name-part-type="subgenus" reg="Cyanula">Cyanula</tp:taxon-name-part></tp:taxon-name>, sect. <tp:taxon-name><tp:taxon-name-part taxon-name-part-type="genus" reg="Entoloma"/><tp:taxon-name-part taxon-name-part-type="section" reg="Caesiocincta">Caesiocincta</tp:taxon-name-part></tp:taxon-name>, subsect. <tp:taxon-name><tp:taxon-name-part taxon-name-part-type="genus" reg="Entoloma"/><tp:taxon-name-part taxon-name-part-type="subsection" reg="Queletia">Queletia</tp:taxon-name-part></tp:taxon-name> including <italic><tp:taxon-name><tp:taxon-name-part taxon-name-part-type="genus" reg="Entoloma">E.</tp:taxon-name-part><tp:taxon-name-part taxon-name-part-type="species" reg="albinellum">albinellum</tp:taxon-name-part></tp:taxon-name></italic> and <italic><tp:taxon-name><tp:taxon-name-part taxon-name-part-type="genus" reg="Entoloma">E.</tp:taxon-name-part><tp:taxon-name-part taxon-name-part-type="species" reg="queletii">queletii</tp:taxon-name-part></tp:taxon-name></italic>. <italic><tp:taxon-name><tp:taxon-name-part taxon-name-part-type="genus" reg="Entoloma">E.</tp:taxon-name-part><tp:taxon-name-part taxon-name-part-type="species" reg="queletii">queletii</tp:taxon-name-part></tp:taxon-name></italic> is distinguished from new species by the vinaceous-pink pileus and larger basidiospores (10–13 × 6.5–9.0 μm) (<xref ref-type="bibr" rid="B3">Bas et al. 1988a</xref>).</p></tp:treatment-sec><ref-list><ref id="B16"><mixed-citation xmlns:xlink="http://www.w3.org/1999/xlink" xlink:type="simple"><person-group><name name-style="western"><surname>Gates</surname><given-names>GM</given-names></name><name name-style="western"><surname>Noordeloos</surname><given-names>ME</given-names></name></person-group> (<year>2007</year>) <article-title>Preliminary studies in the genus <italic><tp:taxon-name><tp:taxon-name-part taxon-name-part-type="genus">Entoloma</tp:taxon-name-part></tp:taxon-name></italic> in Tasmania – II.</article-title><source>Persoonia-Molecular Phylogeny and Evolution of <tp:taxon-name><tp:taxon-name-part taxon-name-part-type="kingdom">Fungi</tp:taxon-name-part></tp:taxon-name></source><volume>19</volume>: <fpage>157</fpage>–<lpage>226</lpage>.</mixed-citation></ref><ref id="B21"><mixed-citation xmlns:xlink="http://www.w3.org/1999/xlink" xlink:type="simple"><person-group><name name-style="western"><surname>Hesler</surname><given-names>LR</given-names></name></person-group> (<year>1967</year>) <italic><tp:taxon-name><tp:taxon-name-part taxon-name-part-type="genus">Entoloma</tp:taxon-name-part></tp:taxon-name></italic> in Southeastern North America. Beihefte zur Nova Hedwigia, Germany, 196.</mixed-citation></ref><ref id="B3"><mixed-citation xmlns:xlink="http://www.w3.org/1999/xlink" xlink:type="simple"><person-group><name name-style="western"><surname>Bas</surname><given-names>C</given-names></name><name name-style="western"><surname>Wkuyper</surname><given-names>TH</given-names></name><name name-style="western"><surname>Noordeloos</surname><given-names>ME</given-names></name><name name-style="western"><surname>Vellinga</surname><given-names>EC</given-names></name><name name-style="western"><surname>Boekhout</surname><given-names>T</given-names></name><name name-style="western"><surname>Arnolds</surname><given-names>E</given-names></name></person-group> (<year>1988a</year>) Flora Agaricina Neerlandica: Critical monographs on families of agarics and boleti occurring in the Netherlands. Balkema, Netherlands, 191.</mixed-citation></ref></ref-list></tp:taxon-treatment>
