# Supplementary material for: ﻿Four new species of Entoloma subgenus Cyanula (Entolomataceae, Agaricales) from subtropical regions of China
Source: MycoKeys. 2025 Apr 29;116:303–25. doi: 10.3897/mycokeys.116.145568 (PMC12056515; doi:10.3897/mycokeys.116.145568)
Supplement: XML Treatment for Entoloma subgriseosquamulosum [file mycokeys.116.145568-treatment2.xml]

<!DOCTYPE tp:taxon-treatment
  PUBLIC "-//TaxonX//DTD Taxonomic Treatment Publishing DTD v0 20100105//EN" "tax-treatment-NSO.dtd">
<tp:taxon-treatment xmlns:tp="http://www.plazi.org/taxpub"><tp:treatment-meta><kwd-group><label>Taxon classification</label><kwd>
                <named-content content-type="kingdom">Fungi</named-content>
              </kwd><kwd>
                <named-content content-type="order">Agaricales</named-content>
              </kwd><kwd>
                <named-content content-type="family">Entolomataceae</named-content>
              </kwd></kwd-group><mixed-citation publication-type="journal"><person-group><name><surname>Chen</surname><given-names>Lin-Gen</given-names></name><name><surname>Chen</surname><given-names>Hong</given-names></name><name><surname>Ding</surname><given-names>Ling</given-names></name><name><surname>Xu</surname><given-names>Yu-Qin</given-names></name><name><surname>Zeng</surname><given-names>Hui</given-names></name><name><surname>Wang</surname><given-names>Sheng-Nan</given-names></name><name><surname>Yan</surname><given-names>Jun-Qing</given-names></name></person-group><article-title>﻿Four new species of <italic><tp:taxon-name><tp:taxon-name-part taxon-name-part-type="genus" reg="Entoloma">Entoloma</tp:taxon-name-part></tp:taxon-name></italic> subgenus <italic><tp:taxon-name><tp:taxon-name-part taxon-name-part-type="genus" reg="Entoloma"/><tp:taxon-name-part taxon-name-part-type="subgenus" reg="Cyanula">Cyanula</tp:taxon-name-part></tp:taxon-name></italic> (<tp:taxon-name><tp:taxon-name-part taxon-name-part-type="family">Entolomataceae</tp:taxon-name-part></tp:taxon-name>, <tp:taxon-name><tp:taxon-name-part taxon-name-part-type="order">Agaricales</tp:taxon-name-part></tp:taxon-name>) from subtropical regions of China</article-title><source>MycoKeys</source><day>29</day><month>04</month><year>2025</year><volume>116</volume><fpage>303</fpage><lpage>325</lpage><pub-id pub-id-type="doi">10.3897/mycokeys.116.145568</pub-id></mixed-citation></tp:treatment-meta><tp:nomenclature><label>﻿</label><tp:taxon-name>
              <object-id xmlns:xlink="http://www.w3.org/1999/xlink" content-type="arpha" xlink:type="simple">67316B68-5F59-5D0D-A406-72C02D4C85C9</object-id>
              <tp:taxon-name-part taxon-name-part-type="genus" reg="Entoloma">Entoloma</tp:taxon-name-part>
              <tp:taxon-name-part taxon-name-part-type="species" reg="subgriseosquamulosum">subgriseosquamulosum</tp:taxon-name-part>
              <object-id xmlns:xlink="http://www.w3.org/1999/xlink" content-type="mycobank" xlink:type="simple">858362</object-id>
            </tp:taxon-name><tp:taxon-authority>J.Q. Yan, L.G. Chen &amp; S.N. Wang</tp:taxon-authority><tp:taxon-status xmlns:xlink="http://www.w3.org/1999/xlink" xlink:type="simple">sp. nov.</tp:taxon-status><xref ref-type="fig" rid="F3">Fig. 3</xref></tp:nomenclature><tp:treatment-sec sec-type="etymology" id="SECID0EEKDI"><title>Etymology.</title><p>Refers to its morphology similar to “<italic>Entoloma griseosquamulosum</italic>”.</p></tp:treatment-sec><tp:treatment-sec sec-type="Holotype" id="SECID0EVKDI"><title>Holotype.</title><p>China • Fujian Province, Wuyishan City, Yangzhuang Town, Xiyuan Village, <named-content xmlns:xlink="http://www.w3.org/1999/xlink" content-type="dwc:verbatimCoordinates" xlink:type="simple"><named-content content-type="geo-json" specific-use="{&#34;type&#34;:&#34;Point&#34;,&#34;coordinates&#34;:[117.813900,27.763200]}" id="NCID0E5KDI" xlink:type="simple">27.7632°N, 117.8139°E</named-content></named-content>, alt. 533 m, 26 June 2022, collected by Jun-Qing Yan, Cheng-Feng Nie, and Lin-Gen Chen, HFJAU3969.</p></tp:treatment-sec><tp:treatment-sec sec-type="diagnosis" id="SECID0EDLDI"><title>Diagnosis.</title><p><italic><tp:taxon-name><tp:taxon-name-part taxon-name-part-type="genus" reg="Entoloma">Entoloma</tp:taxon-name-part><tp:taxon-name-part taxon-name-part-type="species" reg="subgriseosquamulosum">subgriseosquamulosum</tp:taxon-name-part></tp:taxon-name></italic> is mainly characterized by the rather small, collybioid basidiomata, fuscous pileus, crowded and adnate lamellae, glabrous stipe, medium-sized basidiospores with 5–6 angles, mostly 5 angles, and absence of clamp connections. It differs from <italic><tp:taxon-name><tp:taxon-name-part taxon-name-part-type="genus" reg="Entoloma">E.</tp:taxon-name-part><tp:taxon-name-part taxon-name-part-type="species" reg="griseosquamulosum">griseosquamulosum</tp:taxon-name-part></tp:taxon-name></italic> G.M. Gates &amp; Noordel. by its gray stipe, smaller basidiospores, and absence of brilliant granules in hyphae.</p></tp:treatment-sec><tp:treatment-sec sec-type="Macromorphology" id="SECID0E6LDI"><title>Macromorphology.</title><p>Basidiomata rather small, collybioid. Pileus 11–20 mm wide, campanulate to convex with slight depressed center, with entire margin, not hygrophanous, gray hairy scaly with denser center, translucently striate almost up to 1/2 of the radius, fuscous (4D2–4F2) to dark gray (1F1–4F1), darker at center. Lamellae relatively crowded, 2.0–4.0 mm wide, with two types of lamellulae, adnate to emarginate, ventricose, initially white, then brownish-rose, with entire and concolorous edge. Stipe 20–42 × 1.5–3.0 mm, central, terete, equal, hollow, gray (1C1–1E1), darker downwards, sparsely white fibrillous in the upper part elsewhere smooth and glabrous, base with white mycelium. Context thin, white. Odor indistinct, taste not tested.</p><fig id="F3" position="float" orientation="portrait"><object-id xmlns:xlink="http://www.w3.org/1999/xlink" content-type="doi" xlink:type="simple">10.3897/mycokeys.116.145568.figure3</object-id><object-id xmlns:xlink="http://www.w3.org/1999/xlink" content-type="arpha" xlink:type="simple">EC39A9B8-CFE6-5A4E-95EE-8B258F553BE1</object-id><label>Figure 3.</label><caption><p><italic><tp:taxon-name><tp:taxon-name-part taxon-name-part-type="genus" reg="Entoloma">E.</tp:taxon-name-part><tp:taxon-name-part taxon-name-part-type="species" reg="subgriseosquamulosum">subgriseosquamulosum</tp:taxon-name-part></tp:taxon-name></italic><bold>A–D</bold> basidiomata <bold>A, B</bold> HFJAU3969, holotype <bold>C, D</bold> HFJAU3967 <bold>E</bold> basidiospores <bold>F</bold> cheilocystidia <bold>G</bold> basidia <bold>G, H</bold> pileipellis. <bold>G</bold> was observed in H<sub>2</sub>O, remaining microstructures all were observed in 5% KOH, and used 1% Congo red as the stain except <bold>E</bold>. Scale bars: 10 mm (<bold>A–D</bold>); 20 μm (<bold>E</bold>); 30 μm (<bold>F–H</bold>).</p></caption><graphic xmlns:xlink="http://www.w3.org/1999/xlink" xlink:href="mycokeys-116-303-g003.jpg" position="float" orientation="portrait" xlink:type="simple" id="oo_1318706.jpg"><uri content-type="original_file" xlink:type="simple">https://binary.pensoft.net/fig/1318706</uri></graphic></fig></tp:treatment-sec><tp:treatment-sec sec-type="Micromorphology" id="SECID0EWNDI"><title>Micromorphology.</title><p>Basidiospores (8.1)8.4–10.5(11) × (6.0)6.5–8.0(8.5) μm, (av = 9.3 ×7.4 μm), Q = 1.1–1.4(1.5) (Qm = 1.3 ± 0.07, n = 100), subisodiameterical or heterodiametrical, 5–6 angles, mostly 5 angles in profile view, thick-walled, inamyloid. Basidia 27–36 × 10–13 μm, clavate, 4-spored, sterigmata 6.0–9.0 μm long, clampless. Pleurocystidia absent. Lamellae edge sterile of poliopus-type. Cheilocystidia 27–64 × 9.0–14 μm, clavate. Lamellar trama regular, made up of cylindrical hyphae 7.0–12 µm wide. Pileipellis a trichoderm made up of cylindrical hyphae 6.0–12 μm broad, with clavate terminal elements and yellow-brown intracellular pigment. Stipitipellis a cutis composed of densely arranged, cylindrical hyphae, 7.0–17 μm wide, slightly constricted at the septa, with acute or attenuated end. Clamp connections absent.</p></tp:treatment-sec><tp:treatment-sec sec-type="habitat" id="SECID0EFODI"><title>Habitat.</title><p>Solitary on soil or moss in broad-leaved forest.</p></tp:treatment-sec><tp:treatment-sec sec-type="distribution" id="SECID0EKODI"><title>Distribution.</title><p>So far known from Fujian Province in China.</p></tp:treatment-sec><tp:treatment-sec sec-type="material" id="SECID0EPODI"><title>Additional specimens examined.</title><p>China • Fujian Province, Wuyishan City, Yangzhuang Town, Xiyuan Village, <named-content xmlns:xlink="http://www.w3.org/1999/xlink" content-type="dwc:verbatimCoordinates" xlink:type="simple"><named-content content-type="geo-json" specific-use="{&#34;type&#34;:&#34;Point&#34;,&#34;coordinates&#34;:[117.816400,27.765200]}" id="NCID0EYODI" xlink:type="simple">27.7652°N, 117.8164°E</named-content></named-content>, alt. 512 m, 26 June 2022, collected by Jun-Qing Yan, Cheng-Feng Nie, and Lin-Gen Chen, HFJAU3967.</p></tp:treatment-sec><tp:treatment-sec sec-type="notes" id="SECID0E4ODI"><title>Notes.</title><p>Morphologically, several similar species within <tp:taxon-name><tp:taxon-name-part taxon-name-part-type="genus" reg="Entoloma">Entoloma</tp:taxon-name-part><tp:taxon-name-part taxon-name-part-type="infraspecific-rank">subg.</tp:taxon-name-part><tp:taxon-name-part taxon-name-part-type="subgenus" reg="Cyanula">Cyanula</tp:taxon-name-part></tp:taxon-name> that share brown to brown-gray pileus can be distinguished from the new species as follows: <italic><tp:taxon-name><tp:taxon-name-part taxon-name-part-type="genus" reg="Entoloma">E.</tp:taxon-name-part><tp:taxon-name-part taxon-name-part-type="species" reg="anatinum">anatinum</tp:taxon-name-part></tp:taxon-name></italic> (Lasch) Donk is characterized by its larger basidiospores (9.0–13.5 × 7.5–9.0 μm) with 6–9 angles, and fertile lamellae edge (<xref ref-type="bibr" rid="B14">Donk 1949</xref>); <italic><tp:taxon-name><tp:taxon-name-part taxon-name-part-type="genus" reg="Entoloma">E.</tp:taxon-name-part><tp:taxon-name-part taxon-name-part-type="species" reg="glaucobasis">glaucobasis</tp:taxon-name-part></tp:taxon-name></italic> Huijsman ex Noordel. has larger basidiospores (10–13.5 × 7.0–8.0 μm) (<xref ref-type="bibr" rid="B38">Noordeloos 1985</xref>); <italic><tp:taxon-name><tp:taxon-name-part taxon-name-part-type="genus" reg="Entoloma">E.</tp:taxon-name-part><tp:taxon-name-part taxon-name-part-type="species" reg="griseosquamulosum">griseosquamulosum</tp:taxon-name-part></tp:taxon-name></italic> differs from the new species by the gray-violet stipe, larger basidiospores (9.0–12 × 7.0–9.0 μm), and presence of abundant brilliant granules in all hyphae (<xref ref-type="bibr" rid="B40">Noordeloos and Gates 2009</xref>); <italic><tp:taxon-name><tp:taxon-name-part taxon-name-part-type="genus" reg="Entoloma">E.</tp:taxon-name-part><tp:taxon-name-part taxon-name-part-type="species" reg="phaeomarginatum">phaeomarginatum</tp:taxon-name-part></tp:taxon-name></italic> E. Horak is recognized by the fibrillose pileus, brown lamellae edge, and larger basidiospores (10–13 × 7.0–8.0 μm) (<xref ref-type="bibr" rid="B22">Horak 1973</xref>); <italic><tp:taxon-name><tp:taxon-name-part taxon-name-part-type="genus" reg="Entoloma">E.</tp:taxon-name-part><tp:taxon-name-part taxon-name-part-type="species" reg="saponicum">saponicum</tp:taxon-name-part></tp:taxon-name></italic> G.M. Gates &amp; Noordel. is distinct by the blackish brown lamellae edge and presence of abundant brilliant granules in all hyphae (<xref ref-type="bibr" rid="B40">Noordeloos and Gates 2009</xref>).</p><p>Phylogenetically, <italic><tp:taxon-name><tp:taxon-name-part taxon-name-part-type="genus" reg="Entoloma">E.</tp:taxon-name-part><tp:taxon-name-part taxon-name-part-type="species" reg="cyanostipitum">cyanostipitum</tp:taxon-name-part></tp:taxon-name></italic> Xiao L. He &amp; W.H. Peng is closest to the new species. However, <italic><tp:taxon-name><tp:taxon-name-part taxon-name-part-type="genus" reg="Entoloma">E.</tp:taxon-name-part><tp:taxon-name-part taxon-name-part-type="species" reg="cyanostipitum">cyanostipitum</tp:taxon-name-part></tp:taxon-name></italic> is distinct by the deep blue pileus margin, lamellae edge and stipe, and the ITS region, with an 84% similarity (<xref ref-type="bibr" rid="B20">He et al. 2017</xref>).</p></tp:treatment-sec><ref-list><ref id="B14"><mixed-citation xmlns:xlink="http://www.w3.org/1999/xlink" xlink:type="simple"><person-group><name name-style="western"><surname>Donk</surname><given-names>MA</given-names></name></person-group> (<year>1949</year>) <article-title>New and revised nomina generica conservanda proposed for <tp:taxon-name><tp:taxon-name-part taxon-name-part-type="class">Basidiomycetes</tp:taxon-name-part></tp:taxon-name> (<tp:taxon-name><tp:taxon-name-part taxon-name-part-type="kingdom">Fungi</tp:taxon-name-part></tp:taxon-name>).</article-title><source>Bulletin of the Botanical Gardens Buitenzorg</source><volume>18</volume>: <fpage>83</fpage>–<lpage>168</lpage>.</mixed-citation></ref><ref id="B38"><mixed-citation xmlns:xlink="http://www.w3.org/1999/xlink" xlink:type="simple"><person-group><name name-style="western"><surname>Noordeloos</surname><given-names>ME</given-names></name></person-group> (<year>1985</year>) Notulae ad floram Agaricinam Neerlandicam X–XI. <italic><tp:taxon-name><tp:taxon-name-part taxon-name-part-type="genus">Entoloma.</tp:taxon-name-part></tp:taxon-name></italic> Persoonia-Molecular Phylogeny and Evolution of <tp:taxon-name><tp:taxon-name-part taxon-name-part-type="kingdom">Fungi</tp:taxon-name-part></tp:taxon-name> 12: 457–462.</mixed-citation></ref><ref id="B40"><mixed-citation xmlns:xlink="http://www.w3.org/1999/xlink" xlink:type="simple"><person-group><name name-style="western"><surname>Noordeloos</surname><given-names>ME</given-names></name><name name-style="western"><surname>Gates</surname><given-names>G</given-names></name></person-group> (<year>2009</year>) <article-title>Preliminary studies in the genus <italic><tp:taxon-name><tp:taxon-name-part taxon-name-part-type="genus">Entoloma</tp:taxon-name-part></tp:taxon-name></italic> in Tasmania-II. Cryptogamie.</article-title><source>Mycologie</source><volume>30</volume>: <fpage>107</fpage>–<lpage>140</lpage>.</mixed-citation></ref><ref id="B22"><mixed-citation xmlns:xlink="http://www.w3.org/1999/xlink" xlink:type="simple"><person-group><name name-style="western"><surname>Horak</surname><given-names>E</given-names></name></person-group> (<year>1973</year>) <tp:taxon-name><tp:taxon-name-part taxon-name-part-type="kingdom">Fungi</tp:taxon-name-part></tp:taxon-name> agaricini Novazelandiae I–V: I. <italic><tp:taxon-name><tp:taxon-name-part taxon-name-part-type="genus">Entoloma</tp:taxon-name-part></tp:taxon-name></italic> (Fr.) and related genera. Beihefte zur Nova Hedwigia, Germany, 86.</mixed-citation></ref><ref id="B20"><mixed-citation xmlns:xlink="http://www.w3.org/1999/xlink" xlink:type="simple"><person-group><name name-style="western"><surname>He</surname><given-names>XL</given-names></name><name name-style="western"><surname>Wang</surname><given-names>D</given-names></name><name name-style="western"><surname>Peng</surname><given-names>WH</given-names></name><name name-style="western"><surname>Gan</surname><given-names>BC</given-names></name></person-group> (<year>2017</year>) <article-title>Two new <italic><tp:taxon-name><tp:taxon-name-part taxon-name-part-type="genus">Entoloma</tp:taxon-name-part></tp:taxon-name></italic> s.L. species with serrulatum-type lamellar edge from Changbai Mountains. Northeast China.</article-title><volume>16</volume>: <fpage>761</fpage>–<lpage>768</lpage>. <ext-link xlink:href="10.1007/s11557-017-1313-1" ext-link-type="doi" xlink:type="simple">https://doi.org/10.1007/s11557-017-1313-1</ext-link></mixed-citation></ref></ref-list></tp:taxon-treatment>
