# Supplementary material for: ﻿Four new species of Entoloma subgenus Cyanula (Entolomataceae, Agaricales) from subtropical regions of China
Source: MycoKeys. 2025 Apr 29;116:303–25. doi: 10.3897/mycokeys.116.145568 (PMC12056515; doi:10.3897/mycokeys.116.145568)
Supplement: XML Treatment for Entoloma subpraegracile [file mycokeys.116.145568-treatment3.xml]

<!DOCTYPE tp:taxon-treatment
  PUBLIC "-//TaxonX//DTD Taxonomic Treatment Publishing DTD v0 20100105//EN" "tax-treatment-NSO.dtd">
<tp:taxon-treatment xmlns:tp="http://www.plazi.org/taxpub"><tp:treatment-meta><kwd-group><label>Taxon classification</label><kwd>
                <named-content content-type="kingdom">Fungi</named-content>
              </kwd><kwd>
                <named-content content-type="order">Agaricales</named-content>
              </kwd><kwd>
                <named-content content-type="family">Entolomataceae</named-content>
              </kwd></kwd-group><mixed-citation publication-type="journal"><person-group><name><surname>Chen</surname><given-names>Lin-Gen</given-names></name><name><surname>Chen</surname><given-names>Hong</given-names></name><name><surname>Ding</surname><given-names>Ling</given-names></name><name><surname>Xu</surname><given-names>Yu-Qin</given-names></name><name><surname>Zeng</surname><given-names>Hui</given-names></name><name><surname>Wang</surname><given-names>Sheng-Nan</given-names></name><name><surname>Yan</surname><given-names>Jun-Qing</given-names></name></person-group><article-title>﻿Four new species of <italic><tp:taxon-name><tp:taxon-name-part taxon-name-part-type="genus" reg="Entoloma">Entoloma</tp:taxon-name-part></tp:taxon-name></italic> subgenus <italic><tp:taxon-name><tp:taxon-name-part taxon-name-part-type="genus" reg="Entoloma"/><tp:taxon-name-part taxon-name-part-type="subgenus" reg="Cyanula">Cyanula</tp:taxon-name-part></tp:taxon-name></italic> (<tp:taxon-name><tp:taxon-name-part taxon-name-part-type="family">Entolomataceae</tp:taxon-name-part></tp:taxon-name>, <tp:taxon-name><tp:taxon-name-part taxon-name-part-type="order">Agaricales</tp:taxon-name-part></tp:taxon-name>) from subtropical regions of China</article-title><source>MycoKeys</source><day>29</day><month>04</month><year>2025</year><volume>116</volume><fpage>303</fpage><lpage>325</lpage><pub-id pub-id-type="doi">10.3897/mycokeys.116.145568</pub-id></mixed-citation></tp:treatment-meta><tp:nomenclature><label>﻿</label><tp:taxon-name>
              <object-id xmlns:xlink="http://www.w3.org/1999/xlink" content-type="arpha" xlink:type="simple">5ABCDC59-6C3D-5F2A-B0B9-8DF005F732AE</object-id>
              <tp:taxon-name-part taxon-name-part-type="genus" reg="Entoloma">Entoloma</tp:taxon-name-part>
              <tp:taxon-name-part taxon-name-part-type="species" reg="subpraegracile">subpraegracile</tp:taxon-name-part>
              <object-id xmlns:xlink="http://www.w3.org/1999/xlink" content-type="mycobank" xlink:type="simple">856754</object-id>
            </tp:taxon-name><tp:taxon-authority>J.Q. Yan, L.G. Chen &amp; S.N. Wang</tp:taxon-authority><tp:taxon-status xmlns:xlink="http://www.w3.org/1999/xlink" xlink:type="simple">sp. nov.</tp:taxon-status><xref ref-type="fig" rid="F4">Fig. 4</xref></tp:nomenclature><tp:treatment-sec sec-type="etymology" id="SECID0EFUDI"><title>Etymology.</title><p>Refers to its macroscopic morphology similar to “<italic>Entoloma praegracile</italic>”</p></tp:treatment-sec><tp:treatment-sec sec-type="Holotype" id="SECID0EWUDI"><title>Holotype.</title><p>China • Zhejiang Province, Lishui City, Qingyuan County, Bandaihoushang Village, <named-content xmlns:xlink="http://www.w3.org/1999/xlink" content-type="dwc:verbatimCoordinates" xlink:type="simple"><named-content content-type="geo-json" specific-use="{&#34;type&#34;:&#34;Point&#34;,&#34;coordinates&#34;:[119.078000,27.674800]}" id="NCID0E6UDI" xlink:type="simple">27.6748°N, 119.0780°E</named-content></named-content>, alt. 1084 m, 7 July 2020, collected by Jun-Qing Yan and Yan-Liu Chen, HFJAU1822.</p></tp:treatment-sec><tp:treatment-sec sec-type="diagnosis" id="SECID0EEVDI"><title>Diagnosis.</title><p><italic><tp:taxon-name><tp:taxon-name-part taxon-name-part-type="genus" reg="Entoloma">Entoloma</tp:taxon-name-part><tp:taxon-name-part taxon-name-part-type="species" reg="subpraegracile">subpraegracile</tp:taxon-name-part></tp:taxon-name></italic> is mainly characterized by the yellow, glabrous, and striate pileus, white, adnexed to adnate lamellae with tiny lateral veins, 5–7 angled and medium-sized basidiospores, sterile or heterogeneous lamellae edge of serrulatum-type, cylindrical or clavate cheilocystidia, and absence of clamp connections. It differs from <italic><tp:taxon-name><tp:taxon-name-part taxon-name-part-type="genus" reg="Entoloma">E.</tp:taxon-name-part><tp:taxon-name-part taxon-name-part-type="species" reg="praegracile">praegracile</tp:taxon-name-part></tp:taxon-name></italic> by the larger basidiomata, and sterile or heterogeneous lamellae edge.</p></tp:treatment-sec><tp:treatment-sec sec-type="Macromorphology" id="SECID0EJWDI"><title>Macromorphology.</title><p>Basidiomata rather small. Pileus 10–20 mm wide, conical when young, then convex to flattened with depressed, rarely cuspidate center, with entire margin, not hygrophanous, smooth and glabrous, translucently striate almost up to the center, ochre (7B4–6), grayish yellow (1A4–5) to tawny (2C4–6), darker at center. Lamellae relatively dense, 1.5–2.0 mm wide, with tiny lateral veins and two or three types of lamellulae, adnate to adnexed, subventricose, white, with entire and concolorous edge. Stipe 25–35 × 2.0–2.5 mm, central, terete. equal, hollow, concolorous or paler with the pileus, smooth and glabrous, sometimes grooved, white tomentose at the base. Context thin, concolorous to the surface. Odor indistinct, taste not tested.</p><fig id="F4" position="float" orientation="portrait"><object-id xmlns:xlink="http://www.w3.org/1999/xlink" content-type="doi" xlink:type="simple">10.3897/mycokeys.116.145568.figure4</object-id><object-id xmlns:xlink="http://www.w3.org/1999/xlink" content-type="arpha" xlink:type="simple">C73AC4A3-4F0D-5922-8D0E-7055462A2399</object-id><label>Figure 4.</label><caption><p><italic><tp:taxon-name><tp:taxon-name-part taxon-name-part-type="genus" reg="Entoloma">E.</tp:taxon-name-part><tp:taxon-name-part taxon-name-part-type="species" reg="subpraegracile">subpraegracile</tp:taxon-name-part></tp:taxon-name></italic><bold>A, B</bold> basidiomata <bold>A</bold> HFJAU1822, holotype <bold>B</bold> HFJAU5115 <bold>C</bold> basidiospores <bold>D</bold> pileipellis <bold>E</bold> cheilocystidia <bold>F</bold> heterogeneous lamellae edge. All microscopic structures were observed in 5% KOH, and used 1% Congo red as the stain except <bold>C</bold>. Scale bars: 10 mm (<bold>A, B</bold>); 20 μm (<bold>C</bold>); 30 μm (<bold>D–F</bold>).</p></caption><graphic xmlns:xlink="http://www.w3.org/1999/xlink" xlink:href="mycokeys-116-303-g004.jpg" position="float" orientation="portrait" xlink:type="simple" id="oo_1318707.jpg"><uri content-type="original_file" xlink:type="simple">https://binary.pensoft.net/fig/1318707</uri></graphic></fig></tp:treatment-sec><tp:treatment-sec sec-type="Micromorphology" id="SECID0E3XDI"><title>Micromorphology.</title><p>Basidiospores (7.0)8.5–10.5(12) × (6.0)6.5–7.5(8.5) μm, (av = 9.6 ×7.0 μm), Q = 1.2–1.6(1.7) (Qm = 1.4 ± 0.08, n = 200), heterodiametrical, 5–7(8) angles in profile view, appearing nodulose, thick-walled, inamyloid. Basidia 27–37 × 9–12 μm, clavate, slightly constricted at middle, mainly 2-spored, sterigmata 6.0–12 μm long, clampless. Pleurocystidia absent. Lamellae edge sterile or heterogeneous of poliopus-type. Cheilocystidia dense clusters on lamellae edge, 21–53 × 7.0–14 μm, cylindrical or clavate. Lamellar trama regular, made up of cylindrical hyphae 4.0–8.0 µm wide. Pileipellis a cutis made up of cylindrical hyphae 5.0–12 μm broad, with transitions to a trichoderm towards the center with clavate terminal elements 10–16 μm wide, with tawny intracellular pigment. Stipitipellis a cutis composed of densely arranged, cylindrical hyphae, 7.0–15 μm wide, slightly constricted at the septa, with rounded end. Clamp connections absent.</p></tp:treatment-sec><tp:treatment-sec sec-type="habitat" id="SECID0ELYDI"><title>Habitat.</title><p>Solitary or scattered on soil in mixed coniferous-broad-leaved forest.</p></tp:treatment-sec><tp:treatment-sec sec-type="distribution" id="SECID0EQYDI"><title>Distribution.</title><p>So far known from eastern China.</p></tp:treatment-sec><tp:treatment-sec sec-type="material" id="SECID0EVYDI"><title>Additional specimens examined.</title><p>China • Fujian Province, Wuyishan City, <named-content xmlns:xlink="http://www.w3.org/1999/xlink" content-type="dwc:verbatimCoordinates" xlink:type="simple"><named-content content-type="geo-json" specific-use="{&#34;type&#34;:&#34;Point&#34;,&#34;coordinates&#34;:[117.909600,27.859400]}" id="NCID0E5YDI" xlink:type="simple">27.8594°N, 117.9096°E</named-content></named-content>, alt. 372 m, 12 August 2021, collected by Jun-Qing Yan and Ze-Wei Liu, HFJAU3094 • <named-content xmlns:xlink="http://www.w3.org/1999/xlink" content-type="dwc:verbatimCoordinates" xlink:type="simple"><named-content content-type="geo-json" specific-use="{&#34;type&#34;:&#34;Point&#34;,&#34;coordinates&#34;:[117.866100,27.856300]}" id="NCID0EGZDI" xlink:type="simple">27.8563°N, 117.8661°E</named-content></named-content>, alt. 668 m, 13 August 2021, collected by Qin Na, Yu-Peng Ge, and Lan-Yu Sun, HFJAU3164, HFJAU3168 • <named-content xmlns:xlink="http://www.w3.org/1999/xlink" content-type="dwc:verbatimCoordinates" xlink:type="simple"><named-content content-type="geo-json" specific-use="{&#34;type&#34;:&#34;Point&#34;,&#34;coordinates&#34;:[117.707200,27.722100]}" id="NCID0EOZDI" xlink:type="simple">27.7221°N, 117.7072°E</named-content></named-content>, alt. 654 m, 16 August 2023, collected by Nian-Kai Zeng, Cheng-Feng Nie, Hua-Zhi Qin, Hui Deng, Tian Jiang, and Run-Xiang Zhao, HFJAU5110, HFJAU5115, HFJAU5140, HFJAU5175, HFJAU5177.</p></tp:treatment-sec><tp:treatment-sec sec-type="notes" id="SECID0ETZDI"><title>Notes.</title><p>In the phylogenetic tree, <italic><tp:taxon-name><tp:taxon-name-part taxon-name-part-type="genus" reg="Entoloma">E.</tp:taxon-name-part><tp:taxon-name-part taxon-name-part-type="species" reg="subpraegracile">subpraegracile</tp:taxon-name-part></tp:taxon-name></italic> groups together with <italic><tp:taxon-name><tp:taxon-name-part taxon-name-part-type="genus" reg="Entoloma">E.</tp:taxon-name-part><tp:taxon-name-part taxon-name-part-type="species" reg="praegracile">praegracile</tp:taxon-name-part></tp:taxon-name></italic>. <italic><tp:taxon-name><tp:taxon-name-part taxon-name-part-type="genus" reg="Entoloma">Entoloma</tp:taxon-name-part><tp:taxon-name-part taxon-name-part-type="species" reg="praegracile">praegracile</tp:taxon-name-part></tp:taxon-name></italic> differs from the new species by the smaller pileus (less than 10 mm), fertile lamellae edge, and the ITS sequence with 86% similarity (<xref ref-type="bibr" rid="B17">He et al. 2011</xref>).</p><p>Some similar species with a yellow pileus within subg. <tp:taxon-name><tp:taxon-name-part taxon-name-part-type="genus" reg="Entoloma"/><tp:taxon-name-part taxon-name-part-type="subgenus" reg="Cyanula">Cyanula</tp:taxon-name-part></tp:taxon-name> can be distinguished from the new species as follows: <italic><tp:taxon-name><tp:taxon-name-part taxon-name-part-type="genus" reg="Entoloma">E.</tp:taxon-name-part><tp:taxon-name-part taxon-name-part-type="species" reg="chloropolium">chloropolium</tp:taxon-name-part></tp:taxon-name></italic> (Fr.) M.M. Moser is recognized by the fertile to heterogeneous lamellae edge, and septate cheilocystidia (<xref ref-type="bibr" rid="B39">Noordeloos 2004</xref>); <italic><tp:taxon-name><tp:taxon-name-part taxon-name-part-type="genus" reg="Entoloma">E.</tp:taxon-name-part><tp:taxon-name-part taxon-name-part-type="species" reg="formosum">formosum</tp:taxon-name-part></tp:taxon-name></italic> (Fr.) Noordel. is characterized by its squamulose pileus, larger basidiospores (9.0–12.5 × 6.0–8.0 μm), and fertile or heterogeneous lamellae edge (<xref ref-type="bibr" rid="B4">Bas et al. 1988b</xref>). <italic><tp:taxon-name><tp:taxon-name-part taxon-name-part-type="genus" reg="Entoloma">E.</tp:taxon-name-part><tp:taxon-name-part taxon-name-part-type="species" reg="luteoochraceum">luteoochraceum</tp:taxon-name-part></tp:taxon-name></italic> Ribes &amp; Vila is distinct by the squamous pileus, 4-spored basidia, and fertile lamellae edge (<xref ref-type="bibr" rid="B47">Ribes and Vila 2013</xref>); <italic><tp:taxon-name><tp:taxon-name-part taxon-name-part-type="genus" reg="Entoloma">E.</tp:taxon-name-part><tp:taxon-name-part taxon-name-part-type="species" reg="pseudoturci">pseudoturci</tp:taxon-name-part></tp:taxon-name></italic> Noordel. has tomentose to squamous and not striate pileus, porphyrogriseum-type lamellae edge, and brilliant granules in tissue cells (<xref ref-type="bibr" rid="B37">Noordeloos 1984</xref>).</p></tp:treatment-sec><ref-list><ref id="B17"><mixed-citation xmlns:xlink="http://www.w3.org/1999/xlink" xlink:type="simple"><person-group><name name-style="western"><surname>He</surname><given-names>XL</given-names></name><name name-style="western"><surname>Li</surname><given-names>TH</given-names></name><name name-style="western"><surname>Jiang</surname><given-names>ZD</given-names></name><name name-style="western"><surname>Shen</surname><given-names>YH</given-names></name></person-group> (<year>2011</year>) <article-title><italic><tp:taxon-name><tp:taxon-name-part taxon-name-part-type="genus">Entoloma</tp:taxon-name-part><tp:taxon-name-part taxon-name-part-type="species">mastoideum</tp:taxon-name-part></tp:taxon-name></italic> and <italic><tp:taxon-name><tp:taxon-name-part taxon-name-part-type="genus">E.</tp:taxon-name-part><tp:taxon-name-part taxon-name-part-type="species">praegracile</tp:taxon-name-part></tp:taxon-name></italic> – Two new species from China.</article-title><source>Mycotaxon</source><volume>116</volume>: <fpage>413</fpage>–<lpage>419</lpage>. <ext-link xlink:href="10.5248/116.413" ext-link-type="doi" xlink:type="simple">https://doi.org/10.5248/116.413</ext-link></mixed-citation></ref><ref id="B39"><mixed-citation xmlns:xlink="http://www.w3.org/1999/xlink" xlink:type="simple"><person-group><name name-style="western"><surname>Noordeloos</surname><given-names>ME</given-names></name></person-group> (<year>2004</year>) <italic><tp:taxon-name><tp:taxon-name-part taxon-name-part-type="genus">Entoloma</tp:taxon-name-part></tp:taxon-name></italic> s.l. <tp:taxon-name><tp:taxon-name-part taxon-name-part-type="kingdom">Fungi</tp:taxon-name-part></tp:taxon-name> Europaei 5. Edizioni Candusso, Alassio, Italy, 618.</mixed-citation></ref><ref id="B4"><mixed-citation xmlns:xlink="http://www.w3.org/1999/xlink" xlink:type="simple"><person-group><name name-style="western"><surname>Bas</surname><given-names>C</given-names></name><name name-style="western"><surname>Wkuyper</surname><given-names>TH</given-names></name><name name-style="western"><surname>Noordeloos</surname><given-names>ME</given-names></name><name name-style="western"><surname>Vellinga</surname><given-names>EC</given-names></name><name name-style="western"><surname>Boekhout</surname><given-names>T</given-names></name><name name-style="western"><surname>Arnolds</surname><given-names>E</given-names></name></person-group> (<year>1988b</year>) Flora agaricina Neerlandica: critical monographs on families of agarics and boleti occurring in the Netherlands Vol.1 <tp:taxon-name><tp:taxon-name-part taxon-name-part-type="family">Entolomataceae</tp:taxon-name-part></tp:taxon-name>. Balkema, Rotterdam, 191.</mixed-citation></ref><ref id="B47"><mixed-citation xmlns:xlink="http://www.w3.org/1999/xlink" xlink:type="simple"><person-group><name name-style="western"><surname>Ribes</surname><given-names>MÁ</given-names></name><name name-style="western"><surname>Vila</surname><given-names>J</given-names></name></person-group> (<year>2013</year>) <article-title><italic><tp:taxon-name><tp:taxon-name-part taxon-name-part-type="genus">Entoloma</tp:taxon-name-part><tp:taxon-name-part taxon-name-part-type="species">luteoochraceum</tp:taxon-name-part></tp:taxon-name></italic> y <italic><tp:taxon-name><tp:taxon-name-part taxon-name-part-type="genus">E.</tp:taxon-name-part><tp:taxon-name-part taxon-name-part-type="species">luteoviolaceum</tp:taxon-name-part></tp:taxon-name></italic>, dos nuevas especies de las Islas Canarias.</article-title><source><tp:taxon-name><tp:taxon-name-part taxon-name-part-type="kingdom">Fungi</tp:taxon-name-part></tp:taxon-name> Non Delineati : Raro Vel Haud Perspecte et Explorate Descripti aut Definite Picti</source><volume>146</volume>: <fpage>86</fpage>–<lpage>92</lpage>.</mixed-citation></ref><ref id="B37"><mixed-citation xmlns:xlink="http://www.w3.org/1999/xlink" xlink:type="simple"><person-group><name name-style="western"><surname>Noordeloos</surname><given-names>ME</given-names></name></person-group> (<year>1984</year>) <article-title>Studies in <italic><tp:taxon-name><tp:taxon-name-part taxon-name-part-type="genus">Entoloma</tp:taxon-name-part></tp:taxon-name></italic> – 10–13.</article-title><source>Persoonia-Molecular Phylogeny and Evolution of <tp:taxon-name><tp:taxon-name-part taxon-name-part-type="kingdom">Fungi</tp:taxon-name-part></tp:taxon-name></source><volume>12</volume>: <fpage>195</fpage>–<lpage>223</lpage>.</mixed-citation></ref></ref-list></tp:taxon-treatment>
