# Supplementary material for: ﻿Four new species of Entoloma subgenus Cyanula (Entolomataceae, Agaricales) from subtropical regions of China
Source: MycoKeys. 2025 Apr 29;116:303–25. doi: 10.3897/mycokeys.116.145568 (PMC12056515; doi:10.3897/mycokeys.116.145568)
Supplement: XML Treatment for Entoloma wuyishanense [file mycokeys.116.145568-treatment4.xml]

<!DOCTYPE tp:taxon-treatment
  PUBLIC "-//TaxonX//DTD Taxonomic Treatment Publishing DTD v0 20100105//EN" "tax-treatment-NSO.dtd">
<tp:taxon-treatment xmlns:tp="http://www.plazi.org/taxpub"><tp:treatment-meta><kwd-group><label>Taxon classification</label><kwd>
                <named-content content-type="kingdom">Fungi</named-content>
              </kwd><kwd>
                <named-content content-type="order">Agaricales</named-content>
              </kwd><kwd>
                <named-content content-type="family">Entolomataceae</named-content>
              </kwd></kwd-group><mixed-citation publication-type="journal"><person-group><name><surname>Chen</surname><given-names>Lin-Gen</given-names></name><name><surname>Chen</surname><given-names>Hong</given-names></name><name><surname>Ding</surname><given-names>Ling</given-names></name><name><surname>Xu</surname><given-names>Yu-Qin</given-names></name><name><surname>Zeng</surname><given-names>Hui</given-names></name><name><surname>Wang</surname><given-names>Sheng-Nan</given-names></name><name><surname>Yan</surname><given-names>Jun-Qing</given-names></name></person-group><article-title>﻿Four new species of <italic><tp:taxon-name><tp:taxon-name-part taxon-name-part-type="genus" reg="Entoloma">Entoloma</tp:taxon-name-part></tp:taxon-name></italic> subgenus <italic><tp:taxon-name><tp:taxon-name-part taxon-name-part-type="genus" reg="Entoloma"/><tp:taxon-name-part taxon-name-part-type="subgenus" reg="Cyanula">Cyanula</tp:taxon-name-part></tp:taxon-name></italic> (<tp:taxon-name><tp:taxon-name-part taxon-name-part-type="family">Entolomataceae</tp:taxon-name-part></tp:taxon-name>, <tp:taxon-name><tp:taxon-name-part taxon-name-part-type="order">Agaricales</tp:taxon-name-part></tp:taxon-name>) from subtropical regions of China</article-title><source>MycoKeys</source><day>29</day><month>04</month><year>2025</year><volume>116</volume><fpage>303</fpage><lpage>325</lpage><pub-id pub-id-type="doi">10.3897/mycokeys.116.145568</pub-id></mixed-citation></tp:treatment-meta><tp:nomenclature><label>﻿</label><tp:taxon-name>
              <object-id xmlns:xlink="http://www.w3.org/1999/xlink" content-type="arpha" xlink:type="simple">23715415-FC9C-5C75-B4BC-5C7ADC9CD887</object-id>
              <tp:taxon-name-part taxon-name-part-type="genus" reg="Entoloma">Entoloma</tp:taxon-name-part>
              <tp:taxon-name-part taxon-name-part-type="species" reg="wuyishanense">wuyishanense</tp:taxon-name-part>
              <object-id xmlns:xlink="http://www.w3.org/1999/xlink" content-type="mycobank" xlink:type="simple">858363</object-id>
            </tp:taxon-name><tp:taxon-authority>J.Q. Yan, L.G. Chen &amp; S.N. Wang</tp:taxon-authority><tp:taxon-status xmlns:xlink="http://www.w3.org/1999/xlink" xlink:type="simple">sp. nov.</tp:taxon-status><xref ref-type="fig" rid="F5">Fig. 5</xref></tp:nomenclature><tp:treatment-sec sec-type="etymology" id="SECID0ET5DI"><title>Etymology.</title><p>Refers to the collection locality of the holotype specimen – Wuyishan National Natural Park.</p></tp:treatment-sec><tp:treatment-sec sec-type="Holotype" id="SECID0EY5DI"><title>Holotype.</title><p>China • Fujian Province, Nanping City, Wuyishan National Natural Park, <named-content xmlns:xlink="http://www.w3.org/1999/xlink" content-type="dwc:verbatimCoordinates" xlink:type="simple"><named-content content-type="geo-json" specific-use="{&#34;type&#34;:&#34;Point&#34;,&#34;coordinates&#34;:[117.474300,27.541800]}" id="NCID0EB6DI" xlink:type="simple">27.5418°N, 117.4743°E</named-content></named-content>, alt. 422 m, 7 June 2022, collected by Jun-Qing Yan and Lin-Gen Chen, HFJAU3571.</p></tp:treatment-sec><tp:treatment-sec sec-type="diagnosis" id="SECID0EG6DI"><title>Diagnosis.</title><p><italic><tp:taxon-name><tp:taxon-name-part taxon-name-part-type="genus" reg="Entoloma">Entoloma</tp:taxon-name-part><tp:taxon-name-part taxon-name-part-type="species" reg="wuyishanense">wuyishanense</tp:taxon-name-part></tp:taxon-name></italic> is mainly characterized by the rather small and blue basidiomata, squamous and striate pileus, white and adnexed lamellae with fertile edge with slightly bluish pigmentation near the stipe, relatively large basidiospores with 5–6 angles, pileipellis with fuscous intracellular pigment. It differs from <italic><tp:taxon-name><tp:taxon-name-part taxon-name-part-type="genus" reg="Entoloma">E.</tp:taxon-name-part><tp:taxon-name-part taxon-name-part-type="species" reg="azureosquamulosum">azureosquamulosum</tp:taxon-name-part></tp:taxon-name></italic> Xiao L. He &amp; T.H. Li by the striate pileus, adnexed lamellae, larger basidiospores, and fertile lamellae edge.</p><fig id="F5" position="float" orientation="portrait"><object-id xmlns:xlink="http://www.w3.org/1999/xlink" content-type="doi" xlink:type="simple">10.3897/mycokeys.116.145568.figure5</object-id><object-id xmlns:xlink="http://www.w3.org/1999/xlink" content-type="arpha" xlink:type="simple">FA0D7C24-7130-53F1-B0CB-4854A2BA7E8E</object-id><label>Figure 5.</label><caption><p><italic><tp:taxon-name><tp:taxon-name-part taxon-name-part-type="genus" reg="Entoloma">E.</tp:taxon-name-part><tp:taxon-name-part taxon-name-part-type="species" reg="wuyishanense">wuyishanense</tp:taxon-name-part></tp:taxon-name></italic><bold>A–C</bold> basidiomata HFJAU3571, holotype <bold>B, C</bold> HFJAU3871 <bold>D</bold> basidiospores <bold>E, F</bold> pileipellis <bold>G</bold> basidia <bold>H</bold> fertile lamellar edge. <bold>E</bold> was observed in H<sub>2</sub>O <bold>D, F–H</bold> were observed in 5% KOH, and used 1% Congo red as the stain except <bold>D</bold>. Scale bars: 10 mm (<bold>A–C</bold>); 20 μm (<bold>D</bold>); 30 μm (<bold>E–H</bold>).</p></caption><graphic xmlns:xlink="http://www.w3.org/1999/xlink" xlink:href="mycokeys-116-303-g005.jpg" position="float" orientation="portrait" xlink:type="simple" id="oo_1318708.jpg"><uri content-type="original_file" xlink:type="simple">https://binary.pensoft.net/fig/1318708</uri></graphic></fig></tp:treatment-sec><tp:treatment-sec sec-type="Macromorphology" id="SECID0EVBAK"><title>Macromorphology.</title><p>Basidiomata rather small. Pileus 2.0–11 mm wide, conical when young, then convex to flattened with depressed center, with entire, straight or wavy margin, not hygrophanous, squamous with denser center, translucently striate almost up to the center, deep blue (20E4–7) to light gray-blue (20B2–3), darker at center. Lamellae moderately distant, 1.0–3.0 mm wide, with two types of lamellulae, adnexed, ventricose, white, with entire and bluish edge near the stipe. Stipe 9.0–26 × 1.0–2.0 mm, central, terete, equal, hollow, concolorous with pileus, paler downwards, white fibrillose, glabrescent with age, base with white mycelium. Context thin, gray-blue. Odor indistinct, taste not tested.</p></tp:treatment-sec><tp:treatment-sec sec-type="Micromorphology" id="SECID0E1BAK"><title>Micromorphology.</title><p>Basidiospores (9.5)10–13.5(15) × (6.5)7.5–9.5(10) μm, (av = 11.7 ×8.5 μm), Q = 1.2–1.7(2.0) (Qm = 1.4 ± 0.11, n = 200), heterodiametrical, 5–6 angles in profile view, sometimes appearing nodulose, thick-walled, inamyloid. Basidia 25–33 × 10–13 μm, clavate, slightly constricted at middle, 4- or 2-spored, sterigmata 6.0–10 μm long, clampless. Lamellae edge fertile. Cystidia absent. Lamellar trama regular, made up of cylindrical hyphae 5.0–11 µm wide. Pileipellis a trichoderm made up of clavate to pyriform terminal cells, 41–65 × 22–36 μm. Pigment fuscous, intracellular, diffuse in pileipellis. Stipitipellis a cutis composed of densely arranged, cylindrical hyphae, 5.0–12 μm wide, with rounded end. Clamp connections absent.</p></tp:treatment-sec><tp:treatment-sec sec-type="habitat" id="SECID0E6BAK"><title>Habitat.</title><p>Solitary or scattered on moss in mixed coniferous-broad-leaved forest.</p></tp:treatment-sec><tp:treatment-sec sec-type="distribution" id="SECID0EECAK"><title>Distribution.</title><p>So far known from eastern China.</p></tp:treatment-sec><tp:treatment-sec sec-type="material" id="SECID0EJCAK"><title>Additional specimens examined.</title><p>China • Zhejiang Province, Lishui City, Songyang County, Zicao Village, <named-content xmlns:xlink="http://www.w3.org/1999/xlink" content-type="dwc:verbatimCoordinates" xlink:type="simple"><named-content content-type="geo-json" specific-use="{&#34;type&#34;:&#34;Point&#34;,&#34;coordinates&#34;:[119.578300,28.487400]}" id="NCID0ESCAK" xlink:type="simple">28.4874°N, 119.5783°E</named-content></named-content>, alt. 722 m, 2 July 2022, collected by Jun-Qing Yan, Cheng-Feng Nie, and Meng-Hui Han, HFJAU3871, HFJAU3874, HFJAU3878 • Lishui City, Yunhe County, Chongtou Town, Xiayang Village, <named-content xmlns:xlink="http://www.w3.org/1999/xlink" content-type="dwc:verbatimCoordinates" xlink:type="simple"><named-content content-type="geo-json" specific-use="{&#34;type&#34;:&#34;Point&#34;,&#34;coordinates&#34;:[119.473200,28.049900]}" id="NCID0E1CAK" xlink:type="simple">28.0499°N, 119.4732°E</named-content></named-content>, alt. 592 m, 4 July 2022, collected by Jun-Qing Yan and Cheng-Feng Nie, HFJAU3881.</p></tp:treatment-sec><tp:treatment-sec sec-type="notes" id="SECID0E6CAK"><title>Notes.</title><p>Morphologically, <italic><tp:taxon-name><tp:taxon-name-part taxon-name-part-type="genus" reg="Entoloma">E.</tp:taxon-name-part><tp:taxon-name-part taxon-name-part-type="species" reg="azureosquamulosum">azureosquamulosum</tp:taxon-name-part></tp:taxon-name></italic> is the most similar species with the distinction that <italic><tp:taxon-name><tp:taxon-name-part taxon-name-part-type="genus" reg="Entoloma">E.</tp:taxon-name-part><tp:taxon-name-part taxon-name-part-type="species" reg="azureosquamulosum">azureosquamulosum</tp:taxon-name-part></tp:taxon-name></italic> exhibits not striate pileus, adnate lamellae, smaller basidiospores (8–10.5 × 6.5–8.0 μm), and sterile lamellae edge (<xref ref-type="bibr" rid="B18">He et al. 2012</xref>).</p><p>In the phylogenetic tree, <italic><tp:taxon-name><tp:taxon-name-part taxon-name-part-type="genus" reg="Entoloma">E.</tp:taxon-name-part><tp:taxon-name-part taxon-name-part-type="species" reg="wuyishanense">wuyishanense</tp:taxon-name-part></tp:taxon-name></italic> belongs to <tp:taxon-name><tp:taxon-name-part taxon-name-part-type="genus" reg="Entoloma"/><tp:taxon-name-part taxon-name-part-type="subgenus" reg="Cyanula">Cyanula</tp:taxon-name-part><tp:taxon-name-part taxon-name-part-type="infraspecific-rank">sect.</tp:taxon-name-part><tp:taxon-name-part taxon-name-part-type="section" reg="Poliopodes">Poliopodes</tp:taxon-name-part></tp:taxon-name>, within which several species have blue pileus, including <italic><tp:taxon-name><tp:taxon-name-part taxon-name-part-type="genus" reg="Entoloma">E.</tp:taxon-name-part><tp:taxon-name-part taxon-name-part-type="species" reg="argus">argus</tp:taxon-name-part></tp:taxon-name></italic> O.V. Morozova, E.S. Popov, A.V. Alexandrova &amp; Noordel., <italic><tp:taxon-name><tp:taxon-name-part taxon-name-part-type="genus" reg="Entoloma">E.</tp:taxon-name-part><tp:taxon-name-part taxon-name-part-type="species" reg="calceus">calceus</tp:taxon-name-part></tp:taxon-name></italic> Noordel., Bendiksen, Brandrud, P.-A. Moreau &amp; Vila, <italic><tp:taxon-name><tp:taxon-name-part taxon-name-part-type="genus" reg="Entoloma">E.</tp:taxon-name-part><tp:taxon-name-part taxon-name-part-type="species" reg="corvinum">corvinum</tp:taxon-name-part></tp:taxon-name></italic> (Kühner) Noordel., <italic><tp:taxon-name><tp:taxon-name-part taxon-name-part-type="genus" reg="Entoloma">E.</tp:taxon-name-part><tp:taxon-name-part taxon-name-part-type="species" reg="icarus">icarus</tp:taxon-name-part></tp:taxon-name></italic> O.V. Morozova, E.S. Popov &amp; Noordel., and <italic><tp:taxon-name><tp:taxon-name-part taxon-name-part-type="genus" reg="Entoloma">E.</tp:taxon-name-part><tp:taxon-name-part taxon-name-part-type="species" reg="perchalybeum">perchalybeum</tp:taxon-name-part></tp:taxon-name></italic> Noordel., J.B. Jordal &amp; Dima. However, the lamellae edge of the latter in all species is sterile. In addition, <italic><tp:taxon-name><tp:taxon-name-part taxon-name-part-type="genus" reg="Entoloma">E.</tp:taxon-name-part><tp:taxon-name-part taxon-name-part-type="species" reg="argus">argus</tp:taxon-name-part></tp:taxon-name></italic> is characterized by the adnate lamellae and smaller basidiospores (≤10 μm) (<xref ref-type="bibr" rid="B33">Morozova et al. 2022</xref>); <italic><tp:taxon-name><tp:taxon-name-part taxon-name-part-type="genus" reg="Entoloma">E.</tp:taxon-name-part><tp:taxon-name-part taxon-name-part-type="species" reg="calceus">calceus</tp:taxon-name-part></tp:taxon-name></italic> shows 6–9 angled basidiospores (<xref ref-type="bibr" rid="B44">Noordeloos et al. 2022b</xref>); <italic><tp:taxon-name><tp:taxon-name-part taxon-name-part-type="genus" reg="Entoloma">E.</tp:taxon-name-part><tp:taxon-name-part taxon-name-part-type="species" reg="corvinum">corvinum</tp:taxon-name-part></tp:taxon-name></italic> is recognized by its not striate pileus, adnate lamellae, and smaller basidiospores (8.0–11 × 6.5–7.5 μm) (<xref ref-type="bibr" rid="B36">Noordeloos 1982</xref>); <italic><tp:taxon-name><tp:taxon-name-part taxon-name-part-type="genus" reg="Entoloma">E.</tp:taxon-name-part><tp:taxon-name-part taxon-name-part-type="species" reg="icarus">icarus</tp:taxon-name-part></tp:taxon-name></italic> can be easily differentiated by the lateral stipe and adnate lamellae (<xref ref-type="bibr" rid="B33">Morozova et al. 2022</xref>); <italic><tp:taxon-name><tp:taxon-name-part taxon-name-part-type="genus" reg="Entoloma">E.</tp:taxon-name-part><tp:taxon-name-part taxon-name-part-type="species" reg="perchalybeum">perchalybeum</tp:taxon-name-part></tp:taxon-name></italic> is distinct by the adnate lamellae and 6–7 rather bluntly angled basidiospores (<xref ref-type="bibr" rid="B44">Noordeloos et al. 2022b</xref>).</p></tp:treatment-sec><ref-list><ref id="B18"><mixed-citation xmlns:xlink="http://www.w3.org/1999/xlink" xlink:type="simple"><person-group><name name-style="western"><surname>He</surname><given-names>XL</given-names></name><name name-style="western"><surname>Li</surname><given-names>TH</given-names></name><name name-style="western"><surname>Jiang</surname><given-names>ZD</given-names></name><name name-style="western"><surname>Shen</surname><given-names>YH</given-names></name></person-group> (<year>2012</year>) <article-title>Four new species of <italic><tp:taxon-name><tp:taxon-name-part taxon-name-part-type="genus">Entoloma</tp:taxon-name-part></tp:taxon-name></italic> s.l. (<tp:taxon-name><tp:taxon-name-part taxon-name-part-type="order">Agaricales</tp:taxon-name-part></tp:taxon-name>) from southern China.</article-title><source>Mycological Progress</source><volume>11</volume>: <fpage>915</fpage>–<lpage>925</lpage>. <ext-link xlink:href="10.1007/s11557-012-0807-0" ext-link-type="doi" xlink:type="simple">https://doi.org/10.1007/s11557-012-0807-0</ext-link></mixed-citation></ref><ref id="B33"><mixed-citation xmlns:xlink="http://www.w3.org/1999/xlink" xlink:type="simple"><person-group><name name-style="western"><surname>Morozova</surname><given-names>OV</given-names></name><name name-style="western"><surname>Popov</surname><given-names>E</given-names></name><name name-style="western"><surname>Alexandrova</surname><given-names>A</given-names></name><name name-style="western"><surname>Pham</surname><given-names>THG</given-names></name><name name-style="western"><surname>Noordeloos</surname><given-names>ME</given-names></name></person-group> (<year>2022</year>) <article-title>Four new species of <italic><tp:taxon-name><tp:taxon-name-part taxon-name-part-type="genus">Entoloma</tp:taxon-name-part></tp:taxon-name></italic> (<tp:taxon-name><tp:taxon-name-part taxon-name-part-type="family">Entolomataceae</tp:taxon-name-part></tp:taxon-name>, <tp:taxon-name><tp:taxon-name-part taxon-name-part-type="class">Agaricomycetes</tp:taxon-name-part></tp:taxon-name>) subgenera <italic><tp:taxon-name><tp:taxon-name-part taxon-name-part-type="genus"/><tp:taxon-name-part taxon-name-part-type="subgenus">Cyanula</tp:taxon-name-part></tp:taxon-name></italic> and <italic><tp:taxon-name><tp:taxon-name-part taxon-name-part-type="genus">Claudopus</tp:taxon-name-part></tp:taxon-name></italic> from Vietnam and their phylogenetic position.</article-title><source>Phytotaxa</source><volume>549</volume>: <fpage>1</fpage>–<lpage>21</lpage>. <ext-link xlink:href="10.11646/phytotaxa.549.1.1" ext-link-type="doi" xlink:type="simple">https://doi.org/10.11646/phytotaxa.549.1.1</ext-link></mixed-citation></ref><ref id="B44"><mixed-citation xmlns:xlink="http://www.w3.org/1999/xlink" xlink:type="simple"><person-group><name name-style="western"><surname>Noordeloos</surname><given-names>ME</given-names></name><name name-style="western"><surname>Vila</surname><given-names>J</given-names></name><name name-style="western"><surname>Jordal</surname><given-names>JB</given-names></name><name name-style="western"><surname>Kehlet</surname><given-names>T</given-names></name><name name-style="western"><surname>Brandrud</surname><given-names>TE</given-names></name><name name-style="western"><surname>Bendiksen</surname><given-names>E</given-names></name><name name-style="western"><surname>Moreau</surname><given-names>P-A</given-names></name><name name-style="western"><surname>Dondl</surname><given-names>M</given-names></name><name name-style="western"><surname>Lorås</surname><given-names>J</given-names></name><name name-style="western"><surname>Larsson</surname><given-names>E</given-names></name><name name-style="western"><surname>Dima</surname><given-names>B</given-names></name></person-group> (<year>2022b</year>) Contributions to the revision of the genus <italic><tp:taxon-name><tp:taxon-name-part taxon-name-part-type="genus">Entoloma</tp:taxon-name-part></tp:taxon-name></italic> (<tp:taxon-name><tp:taxon-name-part taxon-name-part-type="phylum">Basidiomycota</tp:taxon-name-part></tp:taxon-name>, <tp:taxon-name><tp:taxon-name-part taxon-name-part-type="order">Agaricales</tp:taxon-name-part></tp:taxon-name>) in Europe: Six new species from subgenus <tp:taxon-name><tp:taxon-name-part taxon-name-part-type="genus"/><tp:taxon-name-part taxon-name-part-type="subgenus">Cyanula</tp:taxon-name-part></tp:taxon-name> and typification of <italic><tp:taxon-name><tp:taxon-name-part taxon-name-part-type="genus">E.</tp:taxon-name-part><tp:taxon-name-part taxon-name-part-type="species">incarnatofuscescens</tp:taxon-name-part></tp:taxon-name></italic>. Fungal Systematics and Evolution 9: 87–97. <ext-link xlink:href="10.3114/fuse.2022.09.06" ext-link-type="doi" xlink:type="simple">https://doi.org/10.3114/fuse.2022.09.06</ext-link></mixed-citation></ref><ref id="B36"><mixed-citation xmlns:xlink="http://www.w3.org/1999/xlink" xlink:type="simple"><person-group><name name-style="western"><surname>Noordeloos</surname><given-names>ME</given-names></name></person-group> (<year>1982</year>) <article-title>Notes on <italic><tp:taxon-name><tp:taxon-name-part taxon-name-part-type="genus">Entoloma</tp:taxon-name-part></tp:taxon-name></italic>. New and rare species of <italic><tp:taxon-name><tp:taxon-name-part taxon-name-part-type="genus">Entoloma</tp:taxon-name-part></tp:taxon-name></italic> from Scandinavia. New names and combinations.</article-title><source>Nordic Journal of Botany</source><volume>2</volume>: <fpage>155</fpage>–<lpage>162</lpage>. <ext-link xlink:href="10.1111/j.1756-1051.1982.tb01176.x" ext-link-type="doi" xlink:type="simple">https://doi.org/10.1111/j.1756-1051.1982.tb01176.x</ext-link></mixed-citation></ref></ref-list></tp:taxon-treatment>
