# Supplementary material for: ﻿Four new species of Entoloma subgenus Cyanula (Entolomataceae, Agaricales) from subtropical regions of China
Source: MycoKeys. 2025 Apr 29;116:303–25. doi: 10.3897/mycokeys.116.145568 (PMC12056515; doi:10.3897/mycokeys.116.145568)
Supplement: Supplementary material 1 — Supplementary data [file mycokeys-116-303-s001.nex]

#NEXUS
[written Sat Dec 28 15:46:38 CST 2024 by Mesquite  version 3.61 (build 927) at ???/10.200.136.109]

BEGIN TAXA;
	TITLE Taxa;
	DIMENSIONS NTAX=126;
	TAXLABELS
		Enloloma_dislocatum_L0607565_holotype 'Entoloma arion LE F-312692' Entoloma_turci_WU25055 Entoloma_viridomarginatum_JAC15761 Entoloma_viridomarginatum_JAC12344 'Entoloma albinellum TENN:070403' Entoloma_mastoideum_GDGM_28820 Entoloma_mastoideum_GDGM_26597 'Entoloma albidosimulans MEN 2004-065  isotype' 'Entoloma arion LE F-315917' Entoloma_asprellum_TUF106064 Entoloma_atropapillatum_FK0898_holotype Entoloma_azureosquamulosum_HKAS_53408 Entoloma_azureosquamulosum_GDGM_29254 Entoloma_azureosquamulosum_GDGM_27355_holotype Entoloma_caespitosum_GDGM27564 Entoloma_caespitosum_GDGM_24025 Entoloma_caespitosum_GDGM_24026 'Enloloma dislocatum SFC-080612-01' 'Entoloma calceus O F-259457 holotype' Entoloma_calceus_LIP0402265 'Entoloma calceus JL12-19' Entoloma_callipygmaeum_LE_312488 Entoloma_callipygmaeum_LE_312487 Entoloma_callipygmaeum_LE_253784_holotype 'Entoloma carneogriseum O-F-256479' Entoloma_cetratum_LE311888_neotype Entoloma_chalybeum_LE254353 Entoloma_chalybeum_TUF105760 Enloloma_dislocatum_TUF105920_Paratype Entoloma_consanguineum_PDD80751 Entoloma_consanguineum_PDD80751.2 'Entoloma coracis O F-256850 holotype' 'Entoloma coracis O-F-67255' 'Entoloma coracis O-F-251952' Entoloma_corvinum_FA_4261 Entoloma_cyanostipitum_GDGM31318_holotype Entoloma_cyanostipitum_SAAS2239 Entoloma_cyanostipitum_GDGM31294 Entoloma_exile_Lueck8 Enloloma_olivaceomarginatum_PUL_00036174_holotype Entoloma_exile_KM_187354 Entoloma_griseocyaneum_LE254351 Entoloma_griseocyaneum_KaiR997 'Entoloma icarus LE F-312696 holotype' 'Entoloma icarus LE F-312697' Entoloma_incanum_LE312503_neotype Entoloma_incanum_LE311794 Entoloma_incanum_LE315858 Entoloma_isborscanum_LE_312486 Entoloma_isborscanum_LE_302088_holotype Enloloma_perchalybeum_GB_0209474_holotype Entoloma_isborscanum_LE_312679 'Entoloma kauffmanii KA13-1202' 'Entoloma linkii O-F-256353' 'Entoloma meridionale ACAM 2014-0127' 'Entoloma meridionale ACAM 2018-0152' 'Entoloma meridionale ACAM 2018-0153 holotype' Entoloma_minutigranulosum_LE_312484 Entoloma_minutigranulosum_LE_312483 Entoloma_minutigranulosum_LE_302096_holotype Entoloma_mougeotii_TUF106917 Enloloma_perchalybeum_TUR190180 Entoloma_mougeotii_TUF101633 Entoloma_mougeotii_TUF106505 'Entoloma mutabilipes TUR610/12' Entoloma_mutabilipes_TUR8788 'Entoloma notabile L-0607514 holotype' 'Entoloma pallidostriatum L-0607566 holotype' Entoloma_perasprellum_GC01100310_holotype 'Entoloma perasprellum GB-0204547 / JBJ 19-107' 'Entoloma perasprellum GB-0204548 / JBJ 19-122' Entoloma_poliopus_TUF120264 'Entoloma argus LE F-312694 holotype' Entoloma_praegracile_GDGM29251 Entoloma_praegracile_GDGM_29256 Entoloma_pseudocoelestinum_Lueck10 Entoloma_pseudocoelestinum_KM_132400 'Entoloma pseudosubcorvinum SDBR-CMUNK0985 holotype' 'Entoloma pseudosubcorvinum SDBR-CMUNK1367' Entoloma_pulchripes_LE_312485 Entoloma_pulchripes_LE_311808_holotype Entoloma_pulchripes_LE_311809 'Entoloma queletii OKA-TR1002' 'Entoloma argus LE F-315916' Entoloma_queletii_TUF141044 'Entoloma riparium L-0607563 holotype' Entoloma_riparium_TUF120259 'Entoloma septentrionale O F-254295 holotype' Entoloma_sericeum_KaiR237 Entoloma_sericeum_VHAs03_2 'Entoloma serrulatum O-F-158208/DMS-730296' Entoloma_serrulatum_LE_254361 'Entoloma serrulatum EnSe-1' 'Entoloma arion LE F-312691 holotype' Entoloma_sicoense_PO_F2244_holotype Entoloma_sicoense_PO_F2245 Entoloma_subcaesiocinctum_SAAS103 Entoloma_subcaesiocinctum_SAAS133_holotype Entoloma_subcorvinum_MGW1494 Entoloma_subcorvinum_SAT1518905 'Entoloma subserrulatum TENN:068464' 'Entoloma subserrulatum TENN:070407' Entoloma_subtenuicystidiatum_GDGM_28459_holotype Entoloma_subtenuicystidiatum_GDGM_29246 Entoloma_austrosinensis_HFJAU1414_holotype Entoloma_subpraegracile_HFJAU1822_holotype Entoloma_austrosinensis_HFJAU1907 Entoloma_austrosinensis_HFJAU2616 Entoloma_austrosinensis_HFJAU2920 Entoloma_subpraegracile_HFJAU3094 Entoloma_subpraegracile_HFJAU3164 Entoloma_subpraegracile_HFJAU3168 Entoloma_wuyishanensis_HFJAU3571_holotype Entoloma_wuyishanensis_HFJAU3871 Entoloma_wuyishanensis_HFJAU3874 Entoloma_wuyishanensis_HFJAU3878 Entoloma_wuyishanensis_HFJAU3881 Entoloma_griseosquamosum_HFJAU3967 Entoloma_griseosquamosum_HFJAU3969_holotype Entoloma_austrosinensis_HFJAU4048 Entoloma_subpraegracile_HFJAU5110 Entoloma_subpraegracile_HFJAU5115 Entoloma_subpraegracile_HFJAU5140 Entoloma_subpraegracile_HFJAU5175 Entoloma_subpraegracile_HFJAU5177 
	;

END;


BEGIN CHARACTERS;
	TITLE  Character_Matrix;
	DIMENSIONS  NCHAR=2136;
	FORMAT DATATYPE = DNA INTERLEAVE GAP = - MISSING = ?;
	MATRIX
	Enloloma_dislocatum_L0607565_holotype               ATTATTGAAT-----AAAC-TT--GGTTTA----GGCTGTTGCTGGCT-----CTTC---
	'Entoloma arion LE F-312692'                        ATTATTGAAT-----AAAC-TT--GGTATA----GACTGTTGCTGGCC----CCTTT---
	Entoloma_turci_WU25055                              ATTATTGAA------AAAT-TT--GGTTTA----AACTGTTGCTGGCC-----CTGC---
	Entoloma_viridomarginatum_JAC15761                  ATTATTGAAT-----AAAC-TT--GGTATA----TGCTGTTGCTGGCT-----CTTC---
	Entoloma_viridomarginatum_JAC12344                  ATTATTGAAT-----AAAC-TT--GGTATA----TGCTGTTGCTGGCT-----CTTC---
	'Entoloma albinellum TENN:070403'                   ATTATTGAAT-----AAAA-TT--GGTATA----AGCTGTTGCTGGCT-----CTTC---
	Entoloma_mastoideum_GDGM_28820                      ATTAATGAAT-----AAAT-TT--GGTCTA----GGCTGTTGCTGGCT-----CCTC---
	Entoloma_mastoideum_GDGM_26597                      TTAATGAAAT-----AAAT-TT--GGTCTA----GGCTGTTGCTGGCT-----CCTC---
	'Entoloma albidosimulans MEN 2004-065  isotype'     ????????????????????????????????????????????????????????????
	'Entoloma arion LE F-315917'                        ATTATTGAAT-----AAAC-TT--GGTATA----GACTGTTGCTGGCC----CCTTT---
	Entoloma_asprellum_TUF106064                        ATTA-TCGAT-----AAAC-TA--GGTTTA----GACTGTTGCTGGCT-----CTTC---
	Entoloma_atropapillatum_FK0898_holotype             ATTAATGAAT-----AAAC-TT---GGTTA----GGTTGCTGCTGGCT-----TTTA---
	Entoloma_azureosquamulosum_HKAS_53408               ATTATTGAGT-----AAAC-TT--GGTTTA----GGCTGTTGCTGGCT-----CTTTAAA
	Entoloma_azureosquamulosum_GDGM_29254               --AACAGAGT-----A----CT--GGCTTA----GGCTGTTGCTGGCT-----CTTTAAA
	Entoloma_azureosquamulosum_GDGM_27355_holotype      --AATTTGAC-----TAAC-TT--GGTTTA----GGCTGTTGCTGGCT-----CTTTAAA
	Entoloma_caespitosum_GDGM27564                      TTAATGAAAT-----AAAC-TT--GGTCTA----GGCTGTTGCTGGCT-----CCTC---
	Entoloma_caespitosum_GDGM_24025                     TTAATGAAAT-----AAAC-TT--GGTCTA----GGCTGTTGCTGGCT-----CCTC---
	Entoloma_caespitosum_GDGM_24026                     TTAATGAAAT-----AAAC-TT--GGTCTA----GGCTGTTGCTGGCT-----CCTC---
	'Enloloma dislocatum SFC-080612-01'                 ATTATTGAAT-----AAAC-TT--GGTTTA----GGCTGTTGCTGGCT-----CTTC---
	'Entoloma calceus O F-259457 holotype'              ATTAATGAAT-----AAAA-TT--GGTTTA----GACTGTTGCTGGCC-----CT??-CT
	Entoloma_calceus_LIP0402265                         ATTAATGAAT-----AAAA-TT--GGTTTA----GACTGTTGCTGGCC-----CTTT-CT
	'Entoloma calceus JL12-19'                          ATTAATGAAT-----AAAA-TT--GGTTTA----GACTGTTGCTGGCC-----CTTT-CT
	Entoloma_callipygmaeum_LE_312488                    ATTATAGAATAT---AAAC-TT--GGTGTA----GATTGTTGCTGGCT-----CTTGATT
	Entoloma_callipygmaeum_LE_312487                    ATTATAGAATAT---AAAC-TT--GGTGTA----GATTGTTGCTGGCT-----CTTGATT
	Entoloma_callipygmaeum_LE_253784_holotype           ATTATAGAATAT---AAAC-TT--GGTGTA----GATTGTTGCTGGCT-----CTTGATT
	'Entoloma carneogriseum O-F-256479'                 ATTATTGAATATT--AAAC-TT--GGTGTA----GACTGTTGCTGGTT-----CTTC---
	Entoloma_cetratum_LE311888_neotype                  -------------------------GGTTA----GGTTGCTGCTGGCT-----CTTA---
	Entoloma_chalybeum_LE254353                         ----TTGAAT-----AAACATG--GGATAA----GGTTGTTGCTGGCT-----CTTA---
	Entoloma_chalybeum_TUF105760                        ATTATTGAAT-----AAACATG--GGATAA----GGTTGTTGCTGGCT-----CTTA---
	Enloloma_dislocatum_TUF105920_Paratype              ATTATTGAAT-----AAAC-TT--GGTTTA----GGCTGTTGCTGGCT-----CTTT---
	Entoloma_consanguineum_PDD80751                     ATTATTGAAT-----AAAC-CC--GGTATA----GGTTGTAGCTGGCC-----CACC---
	Entoloma_consanguineum_PDD80751.2                   ATTATTGAAT-----AAAC-CC--GGTATA----GGTTGTAGCTGGCC-----CACC---
	'Entoloma coracis O F-256850 holotype'              ATTATTGAAT-----AAAC-TT--GGTTTA----GGCTGTTGCTATCT-----CTTC---
	'Entoloma coracis O-F-67255'                        ATTATTGAAT-----AAAC-TT--GGTTTA----GGCTGTTGCTATCT-----CTTC---
	'Entoloma coracis O-F-251952'                       ATTATTGAAT-----AAAC-TT--GGTTTA----GGCTGTTGCTATCT-----CTTC---
	Entoloma_corvinum_FA_4261                           ATTAATGAAT-----AAAA-TT--GGTTTA----GACTGTTGCTGGCC-----ACT----
	Entoloma_cyanostipitum_GDGM31318_holotype           ----TTGAAT-----AAAC-TT--GGTTTA----GGCTGTTGCTGGCT-----CTTC---
	Entoloma_cyanostipitum_SAAS2239                     ----TTGAAT-----AAAC-TT--GGTTTA----GGCTGTTGCTGGCT-----CTTC---
	Entoloma_cyanostipitum_GDGM31294                    ----TTGAAT-----AAAC-TT--GGTTTA----GGCTGTTGCTGGCT-----CTTC---
	Entoloma_exile_Lueck8                               ATTATCGAAT-----AAAC-TT--GGTTTA----GGCTGTTGCTAGCT-----CTTC---
	Enloloma_olivaceomarginatum_PUL_00036174_holotype   ATTATCGAAT-----AAAC-TT--GGTTTA----GGCTGTTGCTAGCT-----TTTC---
	Entoloma_exile_KM_187354                            ------------------------------------------------------------
	Entoloma_griseocyaneum_LE254351                     ----TTGAAT-----AAGC-TT--GGTTTC---AGACTGTTGCTGGTT-----CTGT---
	Entoloma_griseocyaneum_KaiR997                      ATTATTGAAT-----AAGC-TT--GGTTTC---AGACTGTTGCTGGTT-----CTGT---
	'Entoloma icarus LE F-312696 holotype'              ATTATTGAAT-----AAAA-TT--GGTTTA----GACTGTTGCTGGCT-----CTTTTAA
	'Entoloma icarus LE F-312697'                       ATTATTGAAT-----AAAA-TT--GGTTTA----GACTGTTGCTGGCT-----CTTTTAA
	Entoloma_incanum_LE312503_neotype                   ATTATTGAAT-----AAAT-TT--GGGTTA----GGCTGTTGCTGGTC-----CTGC---
	Entoloma_incanum_LE311794                           ATTATTGAAT-----AAAT-TT--GGGTTA----GGCTGTTGCTGGTC-----CTGC---
	Entoloma_incanum_LE315858                           ATTATTGAAT-----AAAT-TT--GGGTTA----GGCTGTTGCTGGTC-----CTGC---
	Entoloma_isborscanum_LE_312486                      ATTATTGAAT-----AAAA-TT--GGTTTA----GGCTGTTGCTAGCT-----CTTT---
	Entoloma_isborscanum_LE_302088_holotype             ATTATTGAAT-----AAAA-TT--GGTTTA----GGCTGTTGCTAGCT-----CTTT---
	Enloloma_perchalybeum_GB_0209474_holotype           ATTAATGAAT-----AAAA-TT--GGTTTA----GACTGTTGCTGGCC-----CTTT-CT
	Entoloma_isborscanum_LE_312679                      --------------------------------------GTTGCTAGCT-----CTTT---
	'Entoloma kauffmanii KA13-1202'                     ATTAATGAAT-----AAAA-TT--GGTTTA----GACTGTTGCTGACC-----CTTT---
	'Entoloma linkii O-F-256353'                        ATTATTGAAT-----AAAC-TT--GGTGTA----GGCTGTTGCTGGCT-----CTTC---
	'Entoloma meridionale ACAM 2014-0127'               ATTAATGAAT------AAA-TT--GGTTTA----GACTGTTGCTGGCC-----CTTT---
	'Entoloma meridionale ACAM 2018-0152'               ATTAATGAAT------AAA-TT--GGTTTA----GACTGTTGCTGGCC-----CTTT---
	'Entoloma meridionale ACAM 2018-0153 holotype'      ATTAATGAAT------AAA-TT--GGTTTA----GACTGTTGCTGGCC-----CTTT---
	Entoloma_minutigranulosum_LE_312484                 ATTATTGAATTTATAAGTC-TG--GTTTTA----GGCTGTTGCTGGTT----GTCTC---
	Entoloma_minutigranulosum_LE_312483                 ------------------------------------------------------------
	Entoloma_minutigranulosum_LE_302096_holotype        ATTATTGAATTTATAAGTC-TG--GTTTTA----GGCTGTTGCTGGTT----GTCTC---
	Entoloma_mougeotii_TUF106917                        ATTATTGAAT-----AAAC-TT--GGTTTG----GACTGTTGCTGGCT-----CTGC---
	Enloloma_perchalybeum_TUR190180                     ATTAATGAAT-----AAAA-TT--GGTTTA----GACTGTTGCTGGCC-----CTTT-CT
	Entoloma_mougeotii_TUF101633                        ATTATTGAAT-----AAAC-TT--GGTTTG----GACTGTTGCTGGCT-----CTGC---
	Entoloma_mougeotii_TUF106505                        ATTATTGAAT-----AAAC-TT--GGTTTG----GACTGTTGCTGGCT-----CTGC---
	'Entoloma mutabilipes TUR610/12'                    ------------------------------GGCTGGCTGTTGCTGGCC-----TTTT---
	Entoloma_mutabilipes_TUR8788                        ----TTGAAT-----AAAC-TT--GGGATAGGCTGGCTGTTGCTGGCC-----TTTT---
	'Entoloma notabile L-0607514 holotype'              ATTATTGAAT----AAAAC-TT--GGTGTA----GGCTGTTGCTGGCT-----CTTC---
	'Entoloma pallidostriatum L-0607566 holotype'       ATTATTGAAT-----AAAT-TT--GGAGTA----GGTTGTTGCTGGCT-----CTTT---
	Entoloma_perasprellum_GC01100310_holotype           ATTATTGAAT-----AAAC-TG--GGTTTA----GACTGTTGCTGGCT-----CTGY---
	'Entoloma perasprellum GB-0204547 / JBJ 19-107'     ATTATTGAAT-----AAAC-TG--GGTTTA----GACTGTTGCTGGCT-----CTGT---
	'Entoloma perasprellum GB-0204548 / JBJ 19-122'     ATTATTGAAT-----AAAC-TG--GGTTTA----GACTGTTGCTGGCT-----CTGT---
	Entoloma_poliopus_TUF120264                         ATTAAAGAAT-----AAAA-TT--GGTTTA----GACTGGTGGTGGGC-----CTT----
	'Entoloma argus LE F-312694 holotype'               ATTAATGAAT-----AAAA-TT--GGTTTA----GACTGTTGCTGGCT-----CTTC---
	Entoloma_praegracile_GDGM29251                      ATTATTGAAT-----AAAT-TT--GGTTTA----GACTGTTGCTGGCT-----CCTT---
	Entoloma_praegracile_GDGM_29256                     ATTA-TTGAT-----AAAT-TT--GGTTTA----GACTGTTGCTGGCT-----CCTT---
	Entoloma_pseudocoelestinum_Lueck10                  ATTATTGAAT-----AAAC-TT--GGTTTA----GGCCGTTGCTGGTC-----TTTC---
	Entoloma_pseudocoelestinum_KM_132400                ATTATTGAAT-----AAAC-TT--GGTTTA----GGCCGTTGCTGGTC-----TTTC---
	'Entoloma pseudosubcorvinum SDBR-CMUNK0985 holotype' ATTATTGAAT-----AAAC-TT--GGTTTA----GATTGTTGCTGGCTTATTTTTCC---
	'Entoloma pseudosubcorvinum SDBR-CMUNK1367'         ATTATTGAAT-----AAAC-TT--GGTTTA----GATTGTTGCTGGCTTATTTTTCC---
	Entoloma_pulchripes_LE_312485                       ATTATTGAAT-----AAACATG--GGATAA----GGTTGTTGCTGGCT-----CTTA---
	Entoloma_pulchripes_LE_311808_holotype              ATTATTGAAT-----AAACATG--GGATAA----GGTTGTTGCTGGCT-----CTTA---
	Entoloma_pulchripes_LE_311809                       ATTATTGAAT-----AAACATG--GGATAA----GGTTGTTGCTGGCT-----CTTA---
	'Entoloma queletii OKA-TR1002'                      ----TTGAAT-----AAAA-TT--GGTATA----AGCTGTTGCTGGCT-----CTTC---
	'Entoloma argus LE F-315916'                        ATTAA--GAA-----TAAA-TT--GGTTTA----GACTGTTGCTGGCT-----CTTC---
	Entoloma_queletii_TUF141044                         ATTATTGAAT-----AAAA-TT--GGTATA----AGCTGTTGCTGGCT-----CTTC---
	'Entoloma riparium L-0607563 holotype'              ATTAATGAAT-----AAAA-TT--GGTTTA----GATTGTTGCTGGCC-----GTTC--T
	Entoloma_riparium_TUF120259                         ATTAATGAAT-----AAAT-TC--GGTTTA----GATTGTTGCTGGCC-----GTTT-CT
	'Entoloma septentrionale O F-254295 holotype'       ATTATCGAAT-----AAAT-TT--GGTTTA----AGCTGTTGCTGGCC-----CTTC---
	Entoloma_sericeum_KaiR237                           ----------------------------------GGTTGTTGCTGGCT-----CTTA---
	Entoloma_sericeum_VHAs03_2                          ----TTGAAT-----AAAC-TT---GGTTA----GGTTGTTGCTGGCT-----CTTA---
	'Entoloma serrulatum O-F-158208/DMS-730296'         ATTATTGAAT-----AAAC-TT--GGTTTA----GGCTGCTGCTATCT-----CTTT---
	Entoloma_serrulatum_LE_254361                       ----TTGAAT-----AAAC-TT--GGTTTA----GGCTGCTGCTATCT-----CTTT---
	'Entoloma serrulatum EnSe-1'                        ----TTGAAT-----AAAC-TT-CAGTTTA----GGCTGCTGCTATCT-----CTTT---
	'Entoloma arion LE F-312691 holotype'               ATTATTGAAT-----AAAC-TT--GGTATA----GACTGTTGCTGGCC----CCTTT---
	Entoloma_sicoense_PO_F2244_holotype                 ATTAATGAAT-----AAAC-TT--GGGATA----GACTGATGCTGGTC-----CTTC---
	Entoloma_sicoense_PO_F2245                          ATTAATGAAT-----AAAC-TT--GGGATA----GACTGATGCTGGTC-----CTTC---
	Entoloma_subcaesiocinctum_SAAS103                   ----TTGA-------TAAC-TT--GGTTTA----GGCTGCTGCTATCT-----CTTT---
	Entoloma_subcaesiocinctum_SAAS133_holotype          ----TTGA-------TAAC-TT--GGTTTA----GGCTGCTGCTATCT-----CTTT---
	Entoloma_subcorvinum_MGW1494                        ATTATTGAAT-----AAAC-TT--GGTTTA----GATTGTTGCTGGCTT-TTTTTTC---
	Entoloma_subcorvinum_SAT1518905                     ATTATTGAAT-----AAAC-TT--GGTTTA----GATTGTTGCTGGCT--TTTTTTC---
	'Entoloma subserrulatum TENN:068464'                ------------------------------------------------------------
	'Entoloma subserrulatum TENN:070407'                ATTATTGAAT-----AAAC-TT--GGTTTA----GGCTGCTGCTATCT-----CTTT---
	Entoloma_subtenuicystidiatum_GDGM_28459_holotype    ATTATTGAAATA---AAGC-TTGGTATATA----GACTGTTGCTGGCT-----CTTA---
	Entoloma_subtenuicystidiatum_GDGM_29246             ATTATTGAAATA---AAGC-TTGGTATATA----GACTGTTGCTGGCT-----CTTA---
	Entoloma_austrosinensis_HFJAU1414_holotype          ATTATTGAAT-----AAAA-TT--GGTATA----AGCTGTTGCTGGCT-----CTTC---
	Entoloma_subpraegracile_HFJAU1822_holotype          -----------------------------------ACTGTTGCTGGCT-----CCTT---
	Entoloma_austrosinensis_HFJAU1907                   ATTATTGAAT-----AAAA-TT--GGTATA----AGCTGTTGCTGGCT-----CTTC---
	Entoloma_austrosinensis_HFJAU2616                   ATTATTGAAT-----AAAA-TT--GGTATA----AGCTGTTGCTGGCT-----CTTC---
	Entoloma_austrosinensis_HFJAU2920                   ATTATTGAAT-----AAAA-TT--GGTATA----AGCTGTTGCTGGCT-----CTTC---
	Entoloma_subpraegracile_HFJAU3094                   ATTATTGAAT-----AAAC-TT--GGTTTA----GACTGTTGCTGGCT-----CCTT---
	Entoloma_subpraegracile_HFJAU3164                   TTTATTGAAT-----AAAC-TT--GGTTTA----GACTGTTGCTGGCT-----CCTT---
	Entoloma_subpraegracile_HFJAU3168                   -TTATTGAAT-----AAAC-TT--GGTTTA----GACTGTTGCTGGCT-----CCTT---
	Entoloma_wuyishanensis_HFJAU3571_holotype           -----------------------------------------------------TTTT---
	Entoloma_wuyishanensis_HFJAU3871                    ATTATTGAAT-----AAAA-TT--GGTTTA----GACTGTTGCTGGTC----CTTTT---
	Entoloma_wuyishanensis_HFJAU3874                    ATTATTGAAT-----AAAA-TT--GGTTTA----GACTGTTGCTGGTC----CTTTT---
	Entoloma_wuyishanensis_HFJAU3878                    ATTATTGAAT-----AAAA-TT--GGTTTA----GACTGTTGCTGGTC----CTTTT---
	Entoloma_wuyishanensis_HFJAU3881                    ATTATTGAAT-----AAAA-TT--GGTTTA----GACTGTCGCTGGTC----CTTTT---
	Entoloma_griseosquamosum_HFJAU3967                  ATTATTGAAT-----AAGT-TT--GGTTTA----GACTGTTGCTGGCT-----CTTT---
	Entoloma_griseosquamosum_HFJAU3969_holotype         ---ATTGAAT-----AAGT-TT--GGTTTA----GACTGTTGCTGGCT-----CTTT---
	Entoloma_austrosinensis_HFJAU4048                   ATTATTGAAT-----AAAA-TT--GGTATA----AGCTGTTGCTGGCT-----CTTC---
	Entoloma_subpraegracile_HFJAU5110                   ATTATTGAAT-----AAAC-TT--GGTTTA----GACTGTTGCTGGCT-----CCTT---
	Entoloma_subpraegracile_HFJAU5115                   ATTATTGAAT-----AAAC-TT--GGTTTA----GACTGTTGCTGGCT-----CCTT---
	Entoloma_subpraegracile_HFJAU5140                   ATTATTGAAT-----AAAC-TT--GGTTTA----GACTGTTGCTGGCT-----CCTT---
	Entoloma_subpraegracile_HFJAU5175                   ATTATTGAAT-----AAAC-TT--GGTTTA----GACTGTTGCTGGCT-----CCTT---
	Entoloma_subpraegracile_HFJAU5177                   -TTATTGAAT-----AAAC-TT--GGTTTA----GACTGTTGCTGGCT-----CCTT---


	Enloloma_dislocatum_L0607565_holotype               -----GGAG--CA-TGTGCACG-TCTATTCCGAT--TT-ATTAA--------CCACCTGT
	'Entoloma arion LE F-312692'                        -----GGAG--CA-TGTGCACG-TCTATTCCGAC--TT-TATTAA-------CCACCTGT
	Entoloma_turci_WU25055                              -----GGGG--CACTGTGCACG-TCTATTCCTATATTT-TACAA--------CCACCTGT
	Entoloma_viridomarginatum_JAC15761                  -----GGGG--CA-TGTGCACG-CCTATTCCGAC--TT-TATTAA-------CCACCTGT
	Entoloma_viridomarginatum_JAC12344                  -----GGGG--CA-TGTGCACG-CCTATTCCGAC--TT-TATTAA-------CCACCTGT
	'Entoloma albinellum TENN:070403'                   -----GGGG--CA-TGTGCACG-CCTACACCGAC--TTTTATCAA-------CCACCTGT
	Entoloma_mastoideum_GDGM_28820                      -----GAGC--AA-TGTGCACG-TCTATTCCGAC--TT-TACAC--------CCACCTGT
	Entoloma_mastoideum_GDGM_26597                      -----GGAGC-AA-TGTGCACG-TCTATTCCGAC--TT-TACAC--------CCACCTGT
	'Entoloma albidosimulans MEN 2004-065  isotype'     ????????????????????????????????????????????????????????????
	'Entoloma arion LE F-315917'                        -----GGAG--CA-TGTGCACG-TCTATTCCGAC--TT-TATTAA-------CCACCTGT
	Entoloma_asprellum_TUF106064                        -----GGAG--CA-TGTGCACG-CCTATTCCGAC--TT-TATTAA-------CCACCTGT
	Entoloma_atropapillatum_FK0898_holotype             -----GGAG--CA-TGTGCACG-CCGACTCCATT--TT---CAA--------CCACCTGT
	Entoloma_azureosquamulosum_HKAS_53408               AA--GGGGG--CA-TGTGCACG-CCTACTCCAAA--TT-TATAA--------CCACCTGT
	Entoloma_azureosquamulosum_GDGM_29254               AA--GGGGG--CA-TGTGCACG-CCTACTCCAAA--TT-TATAA--------CCACCTGT
	Entoloma_azureosquamulosum_GDGM_27355_holotype      AA--GGGGG--CA-TGTGCACG-CCTACTCCAAA--TT-TATAA--------CCACCTGT
	Entoloma_caespitosum_GDGM27564                      -----GGAGC-AA-TGTGCACG-TCTATTCCGAC--TT-TACACCCA---CCCCACCTGT
	Entoloma_caespitosum_GDGM_24025                     -----GGAGC-AA-TGTGCACG-TCTATTCCGAC--TT-TACACCCA---CCCCACCTGT
	Entoloma_caespitosum_GDGM_24026                     -----GGAGC-AA-TGTGCACG-TCTATTCCGAC--TT-TACACCCA---CCCCACCTGT
	'Enloloma dislocatum SFC-080612-01'                 -----GGAG--CA-TGTGCACG-TCTATTCCGAT--TT-ATTAA--------CCACCTGT
	'Entoloma calceus O F-259457 holotype'              TT--GGGGG--CA-TGTGCACG-CCTATTCCGAC--TT-TATAA--------CCACCTGT
	Entoloma_calceus_LIP0402265                         TT--GGGGG--CA-TGTGCACG-CCTATTCCGAC--TT-TATAA--------CCACCTGT
	'Entoloma calceus JL12-19'                          TT--GGGGG--CA-TGTGCACG-CCTATTCCGAC--TT-TATAA--------CCACCTGT
	Entoloma_callipygmaeum_LE_312488                    -T--GAGCA--AT-TGTGCACG-TCTATTCCGAC--TT-TATTAA-----CTCCACCTGT
	Entoloma_callipygmaeum_LE_312487                    -T--GAGCA--AT-TGTGCACG-TCTATTCCGAC--TT-TATTAA-----CTCCACCTGT
	Entoloma_callipygmaeum_LE_253784_holotype           -T--GAGCA--AT-TGTGCACG-TCTATTCCGAC--TT-TATTAA-----CTCCACCTGT
	'Entoloma carneogriseum O-F-256479'                 -----AGAG--CA-TGTGCACG-TCTATTCCAAC--TT-TATTAA-------CCACCTGT
	Entoloma_cetratum_LE311888_neotype                  -----GGAG--CA-TGTGCACG-CCGACTCCATC--TT---TAA--------CCACCTGT
	Entoloma_chalybeum_LE254353                         -----GGGG--TA-TGTGCACG-CCTATTCCATT--TTATTTAA--------CCACCTGT
	Entoloma_chalybeum_TUF105760                        -----GGGG--TA-TGTGCACG-CCTATTCCATT--TTATTTAA--------CCACCTGT
	Enloloma_dislocatum_TUF105920_Paratype              -----GGAG--CA-TGTGCACG-TCTATTCCGAT--TT-ATTAA--------CCACCTGT
	Entoloma_consanguineum_PDD80751                     -----TGGG--TA-TGTGCACA-CCTATTCCGAC--TT-TATAA--------CCACCTGT
	Entoloma_consanguineum_PDD80751.2                   -----TGGG--TA-TGTGCACA-CCTATTCCGAC--TT-TATAA--------CCACCTGT
	'Entoloma coracis O F-256850 holotype'              -T--GGAGA--AT-TGTGCACG-CTTATTCCGAC--TT-TATAAA------CCCACCTGT
	'Entoloma coracis O-F-67255'                        -T--GGAGA--AT-TGTGCACG-CTTATTCCGAC--TT-TATAAA------CCCACCTGT
	'Entoloma coracis O-F-251952'                       -T--GGAGA--AT-TGTGCACG-CTTATTCCGAC--TT-TATAAA------CCCACCTGT
	Entoloma_corvinum_FA_4261                           -------GG--CA-TGTGCACG-CCTATTCCGAC--TT-TATAA--------CCACCTGT
	Entoloma_cyanostipitum_GDGM31318_holotype           -----GGGG--TATTGTGCACG-TCTATTCCATC--TTTAATAA--------CCACCTGT
	Entoloma_cyanostipitum_SAAS2239                     -----GGGG--TATTGTGCACG-TCTATTCCATC--TTTAATAA--------CCACCTGT
	Entoloma_cyanostipitum_GDGM31294                    -----GGGG--TATTGTGCACG-TCTATTCCATC--TTTAATAA--------CCACCTGT
	Entoloma_exile_Lueck8                               -----GGAG--TA-TGTGCACG-CTTATTCCGAC--TT-TATAA--------CCACCTGT
	Enloloma_olivaceomarginatum_PUL_00036174_holotype   -----GGAG--CA-TGTGCACG-CTTATCCCGAC--TT-TATAAA------CCCACCTGT
	Entoloma_exile_KM_187354                            ------------------------------------------------------------
	Entoloma_griseocyaneum_LE254351                     -----AGGG--CA-TGTGCACG-TCTGTTCCATT--TT-TATTA--------CCACCTGT
	Entoloma_griseocyaneum_KaiR997                      -----AGGG--CA-TGTGCACG-TCTGTTCCATT--TT-TATTA--------CCACCTGT
	'Entoloma icarus LE F-312696 holotype'              -----TGGG--CA-TGTGCACG-TTTATCCCGAC--TTTTATCA--------CCACCCGT
	'Entoloma icarus LE F-312697'                       -----TGGG--CA-TGTGCACG-TTTATCCCGAC--TTTTATCA--------CCACCYGT
	Entoloma_incanum_LE312503_neotype                   -----GGGG--CACTGTGCACG-CCTATTCCTATA-TT-TACAC--------CCACCTGT
	Entoloma_incanum_LE311794                           -----GGGG--CACTGTGCACG-CCTATTCCTATA-TT-TACAC--------CCACCTGT
	Entoloma_incanum_LE315858                           -----GGGG--CACTGTGCACG-CCTATTCCTATA-TT-TACAC--------CCACCTGT
	Entoloma_isborscanum_LE_312486                      -----GGAG--AA-TGTGCACG-CTTATTCCAAC--TT-TATAA--------CCACCTGT
	Entoloma_isborscanum_LE_302088_holotype             -----GGAG--AA-TGTGCACG-CTTATTCCAAC--TT-TATAA--------CCACCTGT
	Enloloma_perchalybeum_GB_0209474_holotype           TTGGGGGGG--CA-TGTGCACG-CCTATTCCGAA--TT-CATAAC-------CCACCTGT
	Entoloma_isborscanum_LE_312679                      -----GGAG--AA-TGTGCACG-CTTATTCYAAC--TT-TATAA--------CCACCTGT
	'Entoloma kauffmanii KA13-1202'                     -----GGGG--TA-TGTGCACG-CCTATTCCGAC--TT-TATAAC-------CCACCTGT
	'Entoloma linkii O-F-256353'                        -----GGGG--CA-TGTGCACG-TCTATTCCAGC--TT-TATTAA-------CCACCTGT
	'Entoloma meridionale ACAM 2014-0127'               ------GGG--TA-TGTGCACG-CCTATTCCGAC--TT-TATAA--------CCACCTGT
	'Entoloma meridionale ACAM 2018-0152'               ------GGG--TA-TGTGCACG-CCTATTCCGAC--TT-TATAA--------CCACCTGT
	'Entoloma meridionale ACAM 2018-0153 holotype'      ------GGG--TA-TGTGCACG-CCTATTCCGAC--TT-TATAA--------CCACCTGT
	Entoloma_minutigranulosum_LE_312484                 -----AACA--CT-TGTGCACG-TCTATTCCGAC--TT-TTAAACACACACCCCCACTGT
	Entoloma_minutigranulosum_LE_312483                 ------------------------------------------------------------
	Entoloma_minutigranulosum_LE_302096_holotype        -----AACA--CT-TGTGCACG-TCTATTCCGAC--TT-TTAAACACACACCCCCACTGT
	Entoloma_mougeotii_TUF106917                        -----GGAG--TA-CGTGCACG-TCTATTCCATT--TT-TACAA--------CCACCTGT
	Enloloma_perchalybeum_TUR190180                     TTGGGGGGG--CA-TGTGCACG-CCTATTCAGAA--TT-CATAAC-------CCACCTGT
	Entoloma_mougeotii_TUF101633                        -----GGAG--TA-CGTGCACG-TCTATTCCATT--TT-TACAA--------CCACCTGT
	Entoloma_mougeotii_TUF106505                        -----GGAG--TA-CGTGCACG-TCTATTCCATT--TT-TACAA--------CCACCTGT
	'Entoloma mutabilipes TUR610/12'                    ----GGGCA--TG-TGCACGCG-CCTATTCTGAC--TT-TATAA--------CCACCTGT
	Entoloma_mutabilipes_TUR8788                        ----GGGCA--TG-TGCACGCG-CCTATTCTGAC--TT-TATAA--------CCACCTGT
	'Entoloma notabile L-0607514 holotype'              -----GGGG--CA-TGTGCACG-TCTGTTCCAGC--TT-TATTAA-------CCACCTGT
	'Entoloma pallidostriatum L-0607566 holotype'       -----GGGG--CA-TGTGCACG-CTTATTCCGAC--TT-TGTTAAC-----AACACCTGT
	Entoloma_perasprellum_GC01100310_holotype           -----GGGG--CAATGTGCACG-CCTATTCCTAT--TTTTACAA--------CCACCTGT
	'Entoloma perasprellum GB-0204547 / JBJ 19-107'     -----GGGG--CAATGTGCACG-CCTATTCCTAT--TTTCACAA--------CCACCTGT
	'Entoloma perasprellum GB-0204548 / JBJ 19-122'     -----GGGG--CAATGTGCACG-CCTATTCCTAT--TTTCACAA--------CCACCTGT
	Entoloma_poliopus_TUF120264                         -------GG--GT-TGTGCACG-CCTATTCCGAC--TT-TATAA--------CCACCTGT
	'Entoloma argus LE F-312694 holotype'               -----TGGG--TA-TGTGCACG-TTTATTCCAAC--TT-TATAAA------CCCACCTGT
	Entoloma_praegracile_GDGM29251                      -C--GGGGG--TA-TGTGCACG-TTTATTCCGAC--TT-TATATA------ACCACCTGT
	Entoloma_praegracile_GDGM_29256                     -C--GGGAGTATA-TGTGCACG-TTTATTCCGAC--TT-TATATA------ACCACCTGT
	Entoloma_pseudocoelestinum_Lueck10                  -----TTGA--CA-AGTGCACG-CCTATTCCAAC--TT-TACAA--------CCACCTGT
	Entoloma_pseudocoelestinum_KM_132400                -----TTGA--CA-AGTGCACG-CCTATTCCAAC--TT-TACAA--------CCACCTGT
	'Entoloma pseudosubcorvinum SDBR-CMUNK0985 holotype' -----AAAG--CA-TGTGCACA-TCTATTCTGAA--TT-TATAA--------CCACCTGT
	'Entoloma pseudosubcorvinum SDBR-CMUNK1367'         -----AAAG--CA-TGTGCACA-TCTATTCTGAA--TT-TATAA--------CCACCTGT
	Entoloma_pulchripes_LE_312485                       -----GGGG--CA-TGTGCACG-CCTATTCCATT--TT-ATTAA--------CCACCTGT
	Entoloma_pulchripes_LE_311808_holotype              -----GGGG--CA-TGTGCACG-CCTATTCCATT--TT-ATTAA--------CCACCTGT
	Entoloma_pulchripes_LE_311809                       -----GGGG--CA-TGTGCACG-CCTATTCCATT--TT-ATTAA--------CCACCTGT
	'Entoloma queletii OKA-TR1002'                      -----GGGG--CA-TGTGCACG-CCTACACCGAC--TTTTATCAA-------CCACCTGT
	'Entoloma argus LE F-315916'                        -----GGGG--TA-TGTGCACG-TTTATTCCAAC--TT-TATAAA------CCCACCTGT
	Entoloma_queletii_TUF141044                         -----GGGG--CA-TGTGCACG-CCTACACCGAC--TTTTATCAA-------CCACCTGT
	'Entoloma riparium L-0607563 holotype'              GT--TGGGG--CA-TGTGCACG-TCTATTCCGAC--TT-TATAA--------CCACCTGT
	Entoloma_riparium_TUF120259                         GT--TGGGG--CA-TGTGCACGTTCTATTCCGAC--TTCTATAA--------CCACCTGT
	'Entoloma septentrionale O F-254295 holotype'       -----TGGG--CA-TGTGCACG-CCTATTCCAAC--TT-TACAA--------CCACCTGT
	Entoloma_sericeum_KaiR237                           -----GGAG--CA-TGTGCACG-CCGACTCCATT--TT---TAA--------CCACCTGT
	Entoloma_sericeum_VHAs03_2                          -----GGGG--CA-TGTGCACG-CCGACTCCATT--TT---TAA--------CCACCTGT
	'Entoloma serrulatum O-F-158208/DMS-730296'         -----GGAG--AA-TGTGCACG-CTTATTCCAAT--TT-TATAAA------CCCACCTGT
	Entoloma_serrulatum_LE_254361                       -----GGAG--AA-TGTGCACG-CTTCTTCCAAT--TT-TATAAA------CCCACCTGT
	'Entoloma serrulatum EnSe-1'                        -----GGAG--AA-TGTGCACG-CTTCTTCCAAT--TT-TATAAA------CCCACCTGT
	'Entoloma arion LE F-312691 holotype'               -----GGAG--CA-TGTGCACG-TCTATTCCGAC--TT-TATTAA-------CCACCTGT
	Entoloma_sicoense_PO_F2244_holotype                 -----TGGG--CA-TGTGCACG-TCTATTCTAAC--TT-TATAA--------CTACCTGT
	Entoloma_sicoense_PO_F2245                          -----TGGG--CA-TGTGCACG-TCTATTCTAAC--TT-TATAA--------CTACCTGT
	Entoloma_subcaesiocinctum_SAAS103                   -----GGAG--AA-TGTGCACG-CTTATTCCGAT--TT-TATAAA------CCCACCTGT
	Entoloma_subcaesiocinctum_SAAS133_holotype          -----GGAG--AA-TGTGCACG-CTTATTCCGAT--TT-TATAAA------CCCACCTGT
	Entoloma_subcorvinum_MGW1494                        -----AAAG--CA-TGTGCACA-TCTATTCCAAA--TT-TATAA--------CCACCTGT
	Entoloma_subcorvinum_SAT1518905                     -----AAAG--CA-TGTGCACA-TCTATTCCAAA--TT-TATAA--------CCACCTGT
	'Entoloma subserrulatum TENN:068464'                --------------------------------------------C------CCCACCTGT
	'Entoloma subserrulatum TENN:070407'                -----GGAG--AA-TGTGCACG-CTTATTCCGAT--TT-TATAAA------CCCACCTGT
	Entoloma_subtenuicystidiatum_GDGM_28459_holotype    -----GGAG--CA-TGTGCACG-TCTATTCCAAC--TT-TTAATCAA--CTTCCACCTGT
	Entoloma_subtenuicystidiatum_GDGM_29246             -----GGAG--CA-TGTGCACG-TCTATTCCAAC--TT-TTAATCAA--CTTCCACCTGT
	Entoloma_austrosinensis_HFJAU1414_holotype          -----GGGG--CA-TGTGCACG-CCTACACCGAC--TT-TATCAA-------CCACCTGT
	Entoloma_subpraegracile_HFJAU1822_holotype          -C--TGGAG--TA-TGTGCACG-TCTATTCCGAC--TT-TATATA------ACCACCTGT
	Entoloma_austrosinensis_HFJAU1907                   -----GGGG--CA-TGTGCACG-CCTACACCGAC--TT-TATCAA-------CCACCTGT
	Entoloma_austrosinensis_HFJAU2616                   -----GGGG--CA-TGTGCACG-CCTACACCGAC--TT-TATCAA-------CCACCTGT
	Entoloma_austrosinensis_HFJAU2920                   -----GGGG--CA-TGTGCACG-CCTACACCGAC--TT-TATCAA-------CCACCTGT
	Entoloma_subpraegracile_HFJAU3094                   -C--TGGAG--TA-TGTGCACG-TCTATTCCGAC--TT-TATATA------ACCACCTGT
	Entoloma_subpraegracile_HFJAU3164                   -C--TGGAG--TA-TGTGCACG-TCTATTCCGAC--TT-TATATA------ACCACCTGT
	Entoloma_subpraegracile_HFJAU3168                   -C--TGGAG--TA-TGTGCACG-TCTATTCCGAC--TT-TATATA------ACCACCTGT
	Entoloma_wuyishanensis_HFJAU3571_holotype           -----TGGG--CA-TGTGCACG-CCTATTCCGAC--TT-TATAA--------CCACCTGT
	Entoloma_wuyishanensis_HFJAU3871                    -----TGGG--CA-TGTGCACG-CCTATTCCGAC--TT-TATAA--------CCACCTGT
	Entoloma_wuyishanensis_HFJAU3874                    -----TGGG--CA-TGTGCACG-CCTATTCCGAC--TT-TATAA--------CCACCTGT
	Entoloma_wuyishanensis_HFJAU3878                    -----TGGG--CA-TGTGCACG-CCTATTCCGAC--TT-TATAA--------CCACCTGT
	Entoloma_wuyishanensis_HFJAU3881                    -----TGGG--CA-TGTGCACG-CCTATTCCGAC--TT-TATAA--------CCACCTGT
	Entoloma_griseosquamosum_HFJAU3967                  -----GGGG--CA-TGTGCACG-TTCATTCCATC--TT-TATAAC-------CCACCTGT
	Entoloma_griseosquamosum_HFJAU3969_holotype         -----GGGG--CA-TGTGCACG-TTCATTCCATC--TT-TATAAC-------CCACCTGT
	Entoloma_austrosinensis_HFJAU4048                   -----GGGG--TA-TGTGCACG-CCTACACCGAC--TT-TATCAA-------CCACCTGT
	Entoloma_subpraegracile_HFJAU5110                   -C--TGGAG--TA-TGTGCACG-TCTATTCCGAC--TT-TATATA------ACCACCTGT
	Entoloma_subpraegracile_HFJAU5115                   -C--TGGAG--TA-TGTGCACG-TCTATTCCGAC--TT-TATATA------ACCACCTGT
	Entoloma_subpraegracile_HFJAU5140                   -C--TGGAG--TA-TGTGCACG-TCTATTCCGAC--TT-TATATA------ACCACCTGT
	Entoloma_subpraegracile_HFJAU5175                   -C--TGGAG--TA-TGTGCACG-TCTATTCCGAC--TT-TATATA------ACCACCTGT
	Entoloma_subpraegracile_HFJAU5177                   -C--TGGAG--TA-TGTGCACG-TCTATTCCGAC--TT-TATATA------ACCACCTGT


	Enloloma_dislocatum_L0607565_holotype               GCA-CTTTATGTAGATC-TGAACAA----ACCCAATCGAGG------TGAACTC---GGT
	'Entoloma arion LE F-312692'                        GCA-CTTTTTGTAGGTC-TGGAT-A----ATTC-TTCGAGG-TGT-TTAACCTC---GGT
	Entoloma_turci_WU25055                              GCA-CTTTGTGTAGATC-TGAAT-A----ACTC--TCGAGA------TGAACTC---GGT
	Entoloma_viridomarginatum_JAC15761                  GCA-CTTTATGTAGATC-TGAAT-T----ACTC--TCGAGG------CGAACTC---GGT
	Entoloma_viridomarginatum_JAC12344                  GCA-CTTTATGTAGATC-TGAAT-T----ACTC--TCGAGG------CGAACTC---GGT
	'Entoloma albinellum TENN:070403'                   GCA-CTTTATGTAGATC-TGAATAA----ATTC--TCGAGG------CAAACTC---GGT
	Entoloma_mastoideum_GDGM_28820                      GCA-CTTTGTGTAGATC-TGAAC-A----AATG--TCGAGG------TAAACTC---GGT
	Entoloma_mastoideum_GDGM_26597                      GCA-CTTTGTGTAGATC-TGAAC-A----AATG--TCGAGG------TAAACTC---GGT
	'Entoloma albidosimulans MEN 2004-065  isotype'     ????????????????????????????????????????????????????????????
	'Entoloma arion LE F-315917'                        GCA-CTTTTTGTAGGTC-TGGAT-A----ATTC-TTCGAGG-TGT-TTAACCTC---GGT
	Entoloma_asprellum_TUF106064                        GCA-CTTTGTGTAGATC-TGAAT-A----CCTC--TCGAGG------TTAACTC---GGT
	Entoloma_atropapillatum_FK0898_holotype             GCA-CCCTGCGTAGATC-TGA--------AATT--TCGAGG-------AAACTC---GGT
	Entoloma_azureosquamulosum_HKAS_53408               GCACCTTTGTGTAGATC-TGAAT-A----ACCC--TCGAGA------TAAACTC---GGT
	Entoloma_azureosquamulosum_GDGM_29254               GCACCTTTGTGTAGATC-TGAAT-A----ACCC--TCGAGA------TAAACTC---GGT
	Entoloma_azureosquamulosum_GDGM_27355_holotype      GCACCTTTGTGTAGATC-TGAAT-A----ACCC--TCGAGA------TAAACTC---GGT
	Entoloma_caespitosum_GDGM27564                      GCA-TTTTGTGTAGATC-TGAAC-A----AATG--TCGAGGT----AAAAACTC---GGT
	Entoloma_caespitosum_GDGM_24025                     GCA-TTTTGTGTAGATC-TGAAC-A----AATG--TCGAGGT----AAAAACTC---GGT
	Entoloma_caespitosum_GDGM_24026                     GCA-TTTTGTGTAGATC-TGAAC-A----AATG--TCGAGGT----AAAAACTC---GGT
	'Enloloma dislocatum SFC-080612-01'                 GCA-CTTTATGTAGATC-TGAACAA----ACCCAATCGAGG------TGAACTC---GGT
	'Entoloma calceus O F-259457 holotype'              GCA-CCTTGTGTAGATC-TGAATTGA---ACTC--TCGAGT--GTTAAAAGCTC---GGT
	Entoloma_calceus_LIP0402265                         GCA-CCTTGTGTAGATC-TGAATTGA---ACTC--TCGAGT--GTTAAAAGCTC---GGT
	'Entoloma calceus JL12-19'                          GCA-CCTTGTGTAGATC-TGAATTGA---ACTC--TCGAGT--GTTAAAAGCTC---GGT
	Entoloma_callipygmaeum_LE_312488                    GCA-CCTTGTGTAGATC-TGAAT-A----TCTC--TCGAGTT----TAAAGCTC---GGA
	Entoloma_callipygmaeum_LE_312487                    GCA-CCTTGTGTAGATC-TGAAT-A----TCTC--TCGAGTT----TAAAGCTC---GGA
	Entoloma_callipygmaeum_LE_253784_holotype           GCA-CCTTGTGTAGATC-TGAAT-A----TCTC--TCGAGTT----TAAAGCTC---GGA
	'Entoloma carneogriseum O-F-256479'                 GCA-CATTTTGTAGATC-TGGAT-A----TCAC--TCGAGT------TAAGCTC---GGA
	Entoloma_cetratum_LE311888_neotype                  GCA-CCTTGCGTAGATA-TGAA-------TATT--TCGAGG-------AAACTC---GGT
	Entoloma_chalybeum_LE254353                         GCA-CTCTTTGTAGATC-TGAAA-C----ACTT--TCGAGT------AC?ACTC---GGT
	Entoloma_chalybeum_TUF105760                        GCA-CTCTTTGTAGATC-TGAAA-C----ACTT--TCGAGT------ACCACTC---GGT
	Enloloma_dislocatum_TUF105920_Paratype              GCA-CTTTATGTAGATC-TGAACAA----ACCCAATCGAGG------TGAACTC---GGT
	Entoloma_consanguineum_PDD80751                     GCA-CTTTGTGTAGATC-TGAAT-A----ACTC--TCGAGG------CAAACTC---GGT
	Entoloma_consanguineum_PDD80751.2                   GCA-CTTTGTGTAGATC-TGAAT-A----ACTC--TCGAGG------CAAACTC---GGT
	'Entoloma coracis O F-256850 holotype'              GAA-CATTGTGTAGATC-TGAAT-A----AATT-TTCAAGTTTTC-ATTAACTT---GGT
	'Entoloma coracis O-F-67255'                        GAA-CATTGTGTAGATC-TGAAT-A----AATT-TTCAAGTTTTC-ATTAACTT---GGT
	'Entoloma coracis O-F-251952'                       GAA-CATTGTGTAGATC-TGAAT-A----AATT-TTCAAGTTTTC-ATTAACTT---GGT
	Entoloma_corvinum_FA_4261                           GCA-CCTTGTGTAGATC-TGAATTGA---ACTC--TCGAGT--GT-TAAAACTC---GGT
	Entoloma_cyanostipitum_GDGM31318_holotype           GCA-CTTTGTGTAGGTT-TGAAC-G----ACTC--TCGAGG------TAAACTC---GGT
	Entoloma_cyanostipitum_SAAS2239                     GCA-CTTTGTGTAGGTT-TGAAC-G----ACTC--TCGAGG------TAAACTC---GGT
	Entoloma_cyanostipitum_GDGM31294                    GCA-CTTTGTGTAGGTT-TGAAC-G----ACTC--TCGAGG------TAAACTC---GGT
	Entoloma_exile_Lueck8                               GCA-CTCTGTGTAGATC-TGAAT-A----CCCC--TCGAGG------TTGACTC---GGT
	Enloloma_olivaceomarginatum_PUL_00036174_holotype   GCA-CTCTGTGTAGATC-TGAAT-A----CCCC--TCGAGG------TTGACTC---GGT
	Entoloma_exile_KM_187354                            --------GTGTAGATC-TGAAT-A----CCCC--TCGAGG------TTGACTC---GGT
	Entoloma_griseocyaneum_LE254351                     GCA-CTTCGTGTAGATC-TGAAT-T----ACTC--TCGAGG------CAAACTC---GGT
	Entoloma_griseocyaneum_KaiR997                      GCA-CTTCGTGTAGATC-TGAAT-T----ACTC--TCGAGG------CAAACTC---GGT
	'Entoloma icarus LE F-312696 holotype'              GCA-TCTTGTGTAGATC-GAGAG-A----ATCC-CTCGAAT--------TTTTC---GGT
	'Entoloma icarus LE F-312697'                       GCA-TCTTGTGTAGATC-GAGAG-A----ATCC-CTCGAAT--------TTTTC---GGT
	Entoloma_incanum_LE312503_neotype                   GCA-CTTTGTGTAGATC-TGAAT-G----ATTC--TCGAGA------TTAACTC---GGT
	Entoloma_incanum_LE311794                           GCA-CTTTGTGTAGATC-TGAAT-G----ATTC--TCGAGA------TTAACTC---GGT
	Entoloma_incanum_LE315858                           GCA-CTTTGTGTAGATC-TGAAT-G----ATTC--TCGAGA------TTAACTC---GGT
	Entoloma_isborscanum_LE_312486                      GCA-CATTATGTAGATC-TGAAT-A----AATT--TCAAGT--TT-TACAACTT---GGT
	Entoloma_isborscanum_LE_302088_holotype             GCA-CATTATGTAGATC-TGAAT-A----AATT--TCAAGT--TT-TACAACTT---GGT
	Enloloma_perchalybeum_GB_0209474_holotype           GCA-CCTTGTGTAGATC-TGAATTG----ATTC--TCGAGT-GGT-TCAAACTC---GGT
	Entoloma_isborscanum_LE_312679                      GCA-CATTATGTAGATC-TGAAT-A----AATT--TCAAGT--TT-TACAACTT---GGT
	'Entoloma kauffmanii KA13-1202'                     GCA-TCTTGTGTAGATC-TGAATTG----ACTC--TCGAGT--GT-TAAAACTC---GGT
	'Entoloma linkii O-F-256353'                        GCA-CTTTATGTAGATC-TGAAATA----ACTC--TCGAGG-----TCACACTC---GGA
	'Entoloma meridionale ACAM 2014-0127'               GCA-CCTTTTGTAGGTC-TGAATTG----ACTC--TCGAGT--GT-TAAAACTC---GGT
	'Entoloma meridionale ACAM 2018-0152'               GCA-CCTTTTGTAGGTC-TGAATTG----ACTC--TCGAGT--GT-TAAAACTC---GGT
	'Entoloma meridionale ACAM 2018-0153 holotype'      GCA-CCTTTTGTAGGTC-TGAATTG----ACTC--TCGAGT--GT-TAAAACTC---GGT
	Entoloma_minutigranulosum_LE_312484                 GCA-CATTGTGTAGATTTTGAAT-A----TCAC--TCGAGT------TTCCATC---GGA
	Entoloma_minutigranulosum_LE_312483                 ----CATTGTGTAGATTTTGAAT-A----TCAC--TCGAGT------TTCCATC---GGA
	Entoloma_minutigranulosum_LE_302096_holotype        GCA-CATTGTGTAGATTTTGAAT-A----TCAC--TCGAGT------TTYCATC---GGA
	Entoloma_mougeotii_TUF106917                        GCA-CCTTTTGTAGATC-TGAAT-G----ACTT--TCGAGG------CAAACTC---GGT
	Enloloma_perchalybeum_TUR190180                     GCA-CCTTGTGTAGATC-WGAATTG----ATTC--TCGAGT-GGT-TCAAACTC---GGT
	Entoloma_mougeotii_TUF101633                        GCA-CCTTTTGTAGATC-TGAAT-G----ACTT--TCGAGG------CAAACTC---GGT
	Entoloma_mougeotii_TUF106505                        GCA-CCTTTTGTAGATC-TGAAT-G----ACTT--TCGAGG------CAAACTC---GGT
	'Entoloma mutabilipes TUR610/12'                    GCA-CTTTGTGTAGATC-TGAAG-A----ACCT--TCGAGG------TCAACTC---GGT
	Entoloma_mutabilipes_TUR8788                        GCA-CTTTGTGTAKATC-TGAAG-A----ACCT--TCGAGG------TCAACTC---GGT
	'Entoloma notabile L-0607514 holotype'              GCA-CTTTATGTAGATC-TGAAGTA----ACTC--TCGAGG---T-TCAAACTC---GGT
	'Entoloma pallidostriatum L-0607566 holotype'       GCA-CATTATGTAGATC-TTGA--A----CCAG--TCGAGG------TCAACTC---GGT
	Entoloma_perasprellum_GC01100310_holotype           GCA-CTGTGTGTAGATC-TGAAT-A----ACTT--TCGAGG------TAAACTC---GGT
	'Entoloma perasprellum GB-0204547 / JBJ 19-107'     GCA-CTTTGTGTAGATC-TGAAT-A----ACTT--TCGAGG------TAAACTC---GGT
	'Entoloma perasprellum GB-0204548 / JBJ 19-122'     GCA-CTTTGTGTAGATC-TGAAT-A----ACTT--TCGAGG------TAAACTC---GGT
	Entoloma_poliopus_TUF120264                         GCA-CTTTGGGGAGAAT-TGAATTG----ACCT--TCCAGT--GG-TTAACCTC---GGT
	'Entoloma argus LE F-312694 holotype'               GCA-CATTGTGTAGATC-TGAATTG----ACTC--TCGAGAGTGT-TCAAACTCTTGGTT
	Entoloma_praegracile_GDGM29251                      GCA-CTTTTTGTAAATC-TGAAATA----ACAC--TCGAGG------TAAACTC---GGT
	Entoloma_praegracile_GDGM_29256                     GCA-CTTTTTGTAAATC-TGAAATA----ACAC--TCGAGG------TGAACTC---GGT
	Entoloma_pseudocoelestinum_Lueck10                  GCA-TCTTGTGTAGATC-TGAAT-A----ACTT--TCGAGA------AAACCTC---GGT
	Entoloma_pseudocoelestinum_KM_132400                GCA-TCTTGTGTAGATC-TGAAT-A----ACTT--TCGAGA------AAACCTC---GGT
	'Entoloma pseudosubcorvinum SDBR-CMUNK0985 holotype' GCA-CCT--TGTAGATC-TAAAT-A----TTTA--TCGAGA------TACACTC---GGT
	'Entoloma pseudosubcorvinum SDBR-CMUNK1367'         GCA-CCT--TGTAGATC-TAAAT-A----TTTA--TCGAGA------TACACTC---GGT
	Entoloma_pulchripes_LE_312485                       GCA-CTCTATGTAGATC-TGAAG-C----ACTT--TCGAGT------ACAACTC---GGT
	Entoloma_pulchripes_LE_311808_holotype              GCA-CTCTATGTAGATC-TGAAG-C----ACTT--TCGAGT------ACAACTC---GGT
	Entoloma_pulchripes_LE_311809                       GCA-CTCTATGTAGATC-TGAAG-C----ACTT--TCGAGT------ACAACTC---GGT
	'Entoloma queletii OKA-TR1002'                      GCA-CTTTATGTAGATC-TGAATAA----ATTC--TCGAGG------CCAACTC---GGT
	'Entoloma argus LE F-315916'                        GCA-CATTGTGTAGATC-TGAATTG----ACTC--TCGAGAGTGT-TCAAACTCTTGGTT
	Entoloma_queletii_TUF141044                         GCA-CTTTATGTAGATC-TGAATAA----ATTC--TCGAGG------CCAACTC---GGT
	'Entoloma riparium L-0607563 holotype'              GCA-CCCTGTGTAGATC-TGAATTA----ACTT--TCGAGG---T-TAAAACTC---GGT
	Entoloma_riparium_TUF120259                         GCA-CCCTGTGTAGATC-TGAATTA----ACTT--TCGAGG---T-TAAAACTC---GGT
	'Entoloma septentrionale O F-254295 holotype'       GCA-CTTTGTGTAGATCTTGAAT-C----ACTC--TCGAGG------AAAACTC---GGT
	Entoloma_sericeum_KaiR237                           GCA-CCTTGCGTAGATC-TGAT-------ACTC--TCGAGG-------CAACTC---GGT
	Entoloma_sericeum_VHAs03_2                          GCA-CCTTGCGTGGATC-TGAT-------AATC--TCGAGG-------AAACTC---GGT
	'Entoloma serrulatum O-F-158208/DMS-730296'         GCA-CTTTTTGTAGATC-TGAAT-A----CTTT--TCAAGATGGT-AACATCTT---GGT
	Entoloma_serrulatum_LE_254361                       GCA-CTTTTTGTAGATC-TGAAT-A----CTTT--TCAAGATGGT-AACATCTT---GGT
	'Entoloma serrulatum EnSe-1'                        GCA-CTTTTTGTAGATC-TGAAT-A----CTTT--CTAAGATGGT-AACATCTT---GGT
	'Entoloma arion LE F-312691 holotype'               GCA-CTTTTTGTAGGTC-TGGAT-A----ATTC-TTCGAGG-TGT-TTAACCTC---GGT
	Entoloma_sicoense_PO_F2244_holotype                 GCA-CTTTGTGTAGATC-TGAAT-C----ACTT--TCGAGG--TT-AAAAGCTC---GGT
	Entoloma_sicoense_PO_F2245                          GCA-CTTTGTGTAGATC-TGAAT-C----ACTT--TCGAGG--TT-AAAAGCTC---GGT
	Entoloma_subcaesiocinctum_SAAS103                   GCA-CTTTTTGTAGATC-TGAAT-A----CTTT--TCAAGATGGT-AACATCTT---GGT
	Entoloma_subcaesiocinctum_SAAS133_holotype          GCA-CTTTTTGTAGATC-TGAAT-A----CTTT--TCAAGATGGT-AACATCTT---GGT
	Entoloma_subcorvinum_MGW1494                        GCA-CCT--TGTAGATC-TAAAT-A----TTTA--TCGAGA------TAAACTC---GGT
	Entoloma_subcorvinum_SAT1518905                     GCA-CCT--TGTAGATC-TAAAT-A----TTTA--TCGAGA------TAAACTC---GGT
	'Entoloma subserrulatum TENN:068464'                GCA-CTTTTTGTAGATC-TGAAA-A--TACTTT--TCAAGATGGTAAACATCTT---GGT
	'Entoloma subserrulatum TENN:070407'                GCA-CTTTTTGTAGATC-TGAAA-A--TACTTT--TCAAGATGGTAAACATCTT---GGT
	Entoloma_subtenuicystidiatum_GDGM_28459_holotype    GCA-CTTTGTGTAGATC-TGAATTGCATTTCTT--TCGAGTTATA-AACAGCTC---GGT
	Entoloma_subtenuicystidiatum_GDGM_29246             GCA-CTTTGTGTAGATC-TGAATTGCATTTCTT--TCGAGTTATA-AACAGCTC---GGT
	Entoloma_austrosinensis_HFJAU1414_holotype          GCA-CATTATGTAGATC-TGAATAA----ATTC--TCGAGG-----TAAAACTC---GGT
	Entoloma_subpraegracile_HFJAU1822_holotype          GCA-CTTTTTGTAAATC-TGAAATA--TCACAC--TCGAGG------CAGACTC---GGT
	Entoloma_austrosinensis_HFJAU1907                   GCA-CTTTATGTAGATC-TGAATAA----ATTC--TCGAGG-----TAAAACTC---GGT
	Entoloma_austrosinensis_HFJAU2616                   GCA-CATTATGTAGATC-TGAATAA----ATTC--TCGAGG-----TAAAACTC---GGT
	Entoloma_austrosinensis_HFJAU2920                   GCA-CATTATGTAGATC-TGAATAA----ATTC--TCGAGG-----TAAAACTC---GGT
	Entoloma_subpraegracile_HFJAU3094                   GCA-CTTTTTGTAAATC-TGAAATA--TCACAC--TCGAGG------CAGACTC---GGT
	Entoloma_subpraegracile_HFJAU3164                   GCA-CTTTTTGTAAATC-TGAAATA--TCACAC--TCGAGG------CAGACTC---GGT
	Entoloma_subpraegracile_HFJAU3168                   GCA-CTTTTTGTAAATC-TGAAATA--TCACAC--TCGAGG------CAGACTC---GGT
	Entoloma_wuyishanensis_HFJAU3571_holotype           GCA-CTTTGTGTAGGTC-TGAAT------ATTT--TCGAGG------CAAACTC---GGT
	Entoloma_wuyishanensis_HFJAU3871                    GCA-CTTTGTGTAGGTC-TGAAT------ATTT--TCGAGG------CAAACTC---GGT
	Entoloma_wuyishanensis_HFJAU3874                    GCA-CTTTGTGTAGGTC-TGAAT------ATTT--TCGAGG------CAAACTC---GGT
	Entoloma_wuyishanensis_HFJAU3878                    GCA-CTTTGTGTAGGTC-TGAAT------ATTT--TCGAGG------CAAACTC---GGT
	Entoloma_wuyishanensis_HFJAU3881                    GCA-CTTTGTGTAGGTC-TGAAT------ATTT--TCGAGG------CAAACTC---GGT
	Entoloma_griseosquamosum_HFJAU3967                  GCA-CTTTGTGTAGATC-TGAAG-A----ACTA--TCGAGA------TAAACTC---GGT
	Entoloma_griseosquamosum_HFJAU3969_holotype         GCA-CTTTGTGTAGATC-TGAAG-A----ACTA--TCGAGA------TAAACTC---GGT
	Entoloma_austrosinensis_HFJAU4048                   GCA-CATTATGTAGATC-TGAATAA----ATTC--TCGAGG-----TAAAACTC---GGT
	Entoloma_subpraegracile_HFJAU5110                   GCA-CTTTTTGTAAATC-TGAAATA--TCACAC--TCGAGG------CAGACTC---GGT
	Entoloma_subpraegracile_HFJAU5115                   GCA-CTTTTTGTAAATC-TGAAATA--TCACAC--TCGAGG------CAGACTC---GGT
	Entoloma_subpraegracile_HFJAU5140                   GCA-CTTTTTGTAAATC-TGAAATA--TCACAC--TCGAGG------CAGACTC---GGT
	Entoloma_subpraegracile_HFJAU5175                   GCA-CTTTTTGTAAATC-TGAAATA--TCACAC--TCGAGG------CAGACTC---GGT
	Entoloma_subpraegracile_HFJAU5177                   GCA-CTTTTTGTAAATC-TGAAATA--TCACAC--TCGAGG------CAGACTC---GGT


	Enloloma_dislocatum_L0607565_holotype               CTGAAGAATTGCTGTGATATTAG-T----------AT-TCCAGCTTTTC-TTTG-CG---
	'Entoloma arion LE F-312692'                        CGAAAGGATTGCTGTG----TGTTGGTCTC--CTTAT-GCCAGCCTTTC-TTTGACAT--
	Entoloma_turci_WU25055                              CCGGGAAACTGCTGTG----CTCAA-------TCAATGTGCGGCTTTTC-TTGA-CT---
	Entoloma_viridomarginatum_JAC15761                  CTAAAGAATTGCTGTGG---CTC-C----------AT-GCCAGCTTTTC-TTTA-CA---
	Entoloma_viridomarginatum_JAC12344                  CTAAAGAATTGCTGTGG---CTC-C----------AT-GCCAGCTTTTC-TTTA-CA---
	'Entoloma albinellum TENN:070403'                   TTTAAAGATTGTTGTG----CGA------------AT-GCCAGCTTTCT-TCTA-CAT--
	Entoloma_mastoideum_GDGM_28820                      CTCAGGGATTGCTGTG----CGATGTG-----TCTTT-GCCGGCTTTCT-CTTCACA---
	Entoloma_mastoideum_GDGM_26597                      CTCAGGGATTGCTGTG----CGATGTG-----TCTTT-GCCGGCTTTCT-CTTCACA---
	'Entoloma albidosimulans MEN 2004-065  isotype'     ????????????????????????????????????????????????????????????
	'Entoloma arion LE F-315917'                        CGAAAGGATTGCTGTG----TGTTGGTCTC--CTTAT-GCCAGCCTTTC-TTTGACAT--
	Entoloma_asprellum_TUF106064                        CAAAGGAACTGCCGTG----TAT-A----------AT-GCCGGCTTTTC-TTTA-CA---
	Entoloma_atropapillatum_FK0898_holotype             TTGA-GAATTGCTGTG----T------------GCAA-GCCAGCTTTTC--------T--
	Entoloma_azureosquamulosum_HKAS_53408               CTGAGGAATTGCTGAG----CAGTTCAA----TTACT-GCTGGCTTTTC-TTTA-CAT--
	Entoloma_azureosquamulosum_GDGM_29254               CTGAGGAATTGCTGAG----CAGTTCAA----TTACT-GCTGGCTTTTC-TTTA-CAT--
	Entoloma_azureosquamulosum_GDGM_27355_holotype      CTGAGGAATTGCTGAG----CAGTTCAA-----TACT-GCTGGCTTTTC-TTTA-CAT--
	Entoloma_caespitosum_GDGM27564                      CTGAGGAATTGCCGTG----CAATGTG------TTTT-GCCGGCTTCTC-CTTAACA---
	Entoloma_caespitosum_GDGM_24025                     CTGAGGAATTGCCGTG----CAATGTG------TTTT-GCCGGCTTCTC-CTTAACA---
	Entoloma_caespitosum_GDGM_24026                     CTGAGGAATTGCCGTG----CAATGTG------TTTT-GCCGGCTTCTC-CTTAACA---
	'Enloloma dislocatum SFC-080612-01'                 CTGAAGAATTGCTGTGATATTAG-T----------AT-TCCAGCTTTTC-TTTG-CG---
	'Entoloma calceus O F-259457 holotype'              TTGAAGGATTGCCGTG----CGT-G----------AT-GCCAGCTTTCCTTTTA-TTC--
	Entoloma_calceus_LIP0402265                         TTGAAGGATTGCCGTG----CGT-G----------AT-GCCAGCTTTCCTTTTA-TTC--
	'Entoloma calceus JL12-19'                          TTGAAGGATTGCCGTG----CGT-G----------AT-GCCAGCTTTCCTTTTA-TTC--
	Entoloma_callipygmaeum_LE_312488                    TTAAAGAATTGCTG------------------------ACCAGCTTTTC-TTTA-TT---
	Entoloma_callipygmaeum_LE_312487                    TTAAAGAATTGCTG------------------------ACCAGCTTTTC-TTTA-TT---
	Entoloma_callipygmaeum_LE_253784_holotype           TTAAAGAATTGCTG------------------------ACCAGCTTTTC-TTTA-TT---
	'Entoloma carneogriseum O-F-256479'                 TTAAAGAATTGCTGTT----GTAGAAT--------AT-ACCAGCTTTC--TTTG-CA---
	Entoloma_cetratum_LE311888_neotype                  TTGA-GAATTGCTGTG----CCC----------AACA-GCCAGCTCTTC-T----TGT--
	Entoloma_chalybeum_LE254353                         CAAAGGAATTGCTGTG----TAT------------AT-GCCGGCTTTTC-CTTA-TTCT-
	Entoloma_chalybeum_TUF105760                        CAAAGGAATTGCTGTG----TAT------------AT-GCCGGCTTTTC-CTTA-TTCT-
	Enloloma_dislocatum_TUF105920_Paratype              CTGAAGAATTGCTGTGATATTAG-T----------AT-TCCAGCTTTTC-TTTG-CG---
	Entoloma_consanguineum_PDD80751                     TCAAAGGATTGCTGTG----CGC-C----------AT-GTCGGCTTTCC-TTTA-GC---
	Entoloma_consanguineum_PDD80751.2                   TCAAAGGATTGCTGTG----CGC-C----------AT-GTCGGCTTTCC-TTTA-GC---
	'Entoloma coracis O F-256850 holotype'              TAGAAGAGTTGCTGTG----TGTCTTA-----CCAAT-GCCAGCTTTTC-TTTA-TAT--
	'Entoloma coracis O-F-67255'                        TAGAAGAGTTGCTGTG----TGTCTTA-----CCAAT-GCCAGCTTTTC-TTTA-TAT--
	'Entoloma coracis O-F-251952'                       TAGAAGAGTTGCTGTG----TGTCTTA-----CCAAT-GCCAGCTTTTC-TTTA-TAT--
	Entoloma_corvinum_FA_4261                           TTGAAGGATTGCCGTG----CGC-G----------AT-GCCAGCTTTCCTTTTA-TTC--
	Entoloma_cyanostipitum_GDGM31318_holotype           TTG-AGAATTGCTGTG----TCT-T----------AG-TGCAAGCTTTT-CTTA-TA---
	Entoloma_cyanostipitum_SAAS2239                     TTG-AGAATTGCTGTG----TCT-T----------AG-TGCAAGCTTTT-CTTA-TA---
	Entoloma_cyanostipitum_GDGM31294                    TTG-AGAATTGCTGTG----TCT-T----------AG-TGCAAGCTTTT-CTTA-TA---
	Entoloma_exile_Lueck8                               CTGAGGAACTGCCGTG----CAT-A--------ATAT-GCCGGCTTTTC-TTCA-CCT--
	Enloloma_olivaceomarginatum_PUL_00036174_holotype   CTGAGGAACTGCCGTG----CAC-A--------ATAT-GCCGGCTTTTC-TTCA-CC---
	Entoloma_exile_KM_187354                            CTGAGGAACTGCCGTG----CAT-A--------ATAT-GCCGGCTTTTC-TTCA-CCT--
	Entoloma_griseocyaneum_LE254351                     CTGAGACGTTACTGAG----CATTTGAAATGAAATGC-ACAGTTTTGTC-TTTA-GAT--
	Entoloma_griseocyaneum_KaiR997                      CTGAGACGTTACTGAG----CATTTGAAATGAAATGC-ACAGTTTTGTC-TTTA-GAT--
	'Entoloma icarus LE F-312696 holotype'              TAAAAGGATTGCAGTG----TGT-----------AAT-ACCGGCTTTCC-TTTA-TTA--
	'Entoloma icarus LE F-312697'                       TARAAGGATTGCAGTG----TGT-----------AAT-ACCGGCTTTCC-TTTA-TTA--
	Entoloma_incanum_LE312503_neotype                   CTGGG-AACTGCTGTG----ATT---------TAAATGCGCAGCTTTTC-TTCA-C----
	Entoloma_incanum_LE311794                           CTGGG-AACTGCTGTG----ATT---------TAAATGCGCAGCTTTTC-TTCA-C----
	Entoloma_incanum_LE315858                           CTGGG-AACTGCTGTG----ATT---------TAAATGCGCAGCTTTTC-TTCA-C----
	Entoloma_isborscanum_LE_312486                      CAGAAGAATTGCTGCT-------------------GC-ATCAGCTTTTC-TTTG-TAT--
	Entoloma_isborscanum_LE_302088_holotype             CAGAAGAATTGCTGCT-------------------GC-ATCAGCTTTTC-TTTG-TAT--
	Enloloma_perchalybeum_GB_0209474_holotype           TTGAAGGATTGCCGTG----CGC-A----------AT-GCCAGCTTTCCTTTTATTTC--
	Entoloma_isborscanum_LE_312679                      CAGAAGAATTGCTGCT-------------------GC-ATCAGCTTTTC-TTTG-TAT--
	'Entoloma kauffmanii KA13-1202'                     TTGAAGGATTGCCGTG----CGT-C----------GC-GCCAGCTTTCC-TTTA-TTC--
	'Entoloma linkii O-F-256353'                        CTAAAGGATTGCTGTG----CTTCC----------CC-GCCAGCTCTTC-TTTAACA---
	'Entoloma meridionale ACAM 2014-0127'               TTGAAGGATTGCCGTG----CGCTA----------AT-GCCAGCTTTCC-TTTA-ATC--
	'Entoloma meridionale ACAM 2018-0152'               TTGAAGGATTGCCGTG----CGCTA----------AT-GCCAGCTTTCC-TTTA-ATC--
	'Entoloma meridionale ACAM 2018-0153 holotype'      TTGAAGGATTGCCGTG----CGCTA----------AT-GCCAGCTTTCC-TTTA-ATC--
	Entoloma_minutigranulosum_LE_312484                 TAAAAGAATTGCTG------------------------ACCAGCTCTTC-TTTG-CAT--
	Entoloma_minutigranulosum_LE_312483                 TAAAAGAATTGCTG------------------------ACCAGCTCTTC-TTTG-CAT--
	Entoloma_minutigranulosum_LE_302096_holotype        TAAAAGAATTGCTG------------------------ACCAGCTCTTC-TTTG-CAT--
	Entoloma_mougeotii_TUF106917                        CAGAGAAATTGCTGTG----TGA------------ACGCCCAGCTATTT-TTCATTGC--
	Enloloma_perchalybeum_TUR190180                     TTGAAGGATTGCCGTG----CGC-A----------AT-GCCAGCTTTCCTTTTATTTC--
	Entoloma_mougeotii_TUF101633                        CAGAGAAATTGCTGTG----TGA------------ACGCCCAGCTATTT-TTCATTGC--
	Entoloma_mougeotii_TUF106505                        CAGAGAAATTGCTGTG----TGA------------ACGCCCAGCTATTT-TTCATTGC--
	'Entoloma mutabilipes TUR610/12'                    TTAAAGGATTGCCGTC----AGC-C----------AT-GCCGGCTTTCC-TTTA-TA---
	Entoloma_mutabilipes_TUR8788                        TTAAAGGATTGCCGTC----AGC-C----------AT-GCCGGCTTTCC-TTTA-TA---
	'Entoloma notabile L-0607514 holotype'              CTAAAGAATTGCTGTG-----------------CTGA-GCCAGCTCTTC-TTYAACA---
	'Entoloma pallidostriatum L-0607566 holotype'       CTAAAGAATTGCTGTGA---CCC-T----------GT-GCCAGCTTTTC-TTTA------
	Entoloma_perasprellum_GC01100310_holotype           CTGAGAAATTGCT-------------------------CCCAGCTTTTC-TTGG------
	'Entoloma perasprellum GB-0204547 / JBJ 19-107'     CTGAGAAATTGCT-------------------------CCCAGCTTTTC-TTGG------
	'Entoloma perasprellum GB-0204548 / JBJ 19-122'     CTGAGAAATTGCT-------------------------CCCAGCTTTTC-TTGG------
	Entoloma_poliopus_TUF120264                         TTTAAGGAATGGCGCG----CGCGA----------AA-GGCAGCTTTCC-TTTA-ATC--
	'Entoloma argus LE F-312694 holotype'               TTGAAGAATTGCTGTG----TGT-C----------AA-GCCAGCTTTTC-TTTA-TTA--
	Entoloma_praegracile_GDGM29251                      TCGAAGAATTGTCGCT----GAT-----------GTA-GCCGACTTTTC-CTCC-CAT--
	Entoloma_praegracile_GDGM_29256                     TTGAAGAATTGTCGCT----GAT-----------GTA-GCCGACTTTTC-CTCC-CAT--
	Entoloma_pseudocoelestinum_Lueck10                  TCAAAGAATTGCTGTG----CGC-G----------AA-GCCGGCTGCTC-TTTA-TA---
	Entoloma_pseudocoelestinum_KM_132400                TCAAAGAATTGCTGTG----CGC-G----------AA-GCCGGCTGCTC-TTTA-TA---
	'Entoloma pseudosubcorvinum SDBR-CMUNK0985 holotype' CTGAAGAATTGCTGAA----TATGCAATAA-AATACT-GCCAGCTTTTTCTTCA-CTT--
	'Entoloma pseudosubcorvinum SDBR-CMUNK1367'         CTGAAGAATTGCTGAA----TATGCAATAA-AATACT-GCCAGCTTTTTCTTCA-CTT--
	Entoloma_pulchripes_LE_312485                       CAAAGGAATTGCTGTG----TAT-A----------AT-GCCGGCTTTTC-CTGA-TTCT-
	Entoloma_pulchripes_LE_311808_holotype              CAAAGGAATTGCTGTG----TAT-A----------AT-GCCGGCTTTTC-CTGA-TTCT-
	Entoloma_pulchripes_LE_311809                       CAAAGGAATTGCTGTG----TAT-A----------AT-GCCGGCTTTTC-CTGA-TTCT-
	'Entoloma queletii OKA-TR1002'                      TTTAAGGATTGTTGTG----CAA------------AT-GCCAGCTTTCT-TCTA-CAT--
	'Entoloma argus LE F-315916'                        TTGAAGAATTGCTGTG----TGT-C----------AA-GCCAGCTTTTC-TTTA-TTA--
	Entoloma_queletii_TUF141044                         TTTAAAGATTGTTGTG----CAA------------AT-GCCAGCTTTCT-TCTA-CAT--
	'Entoloma riparium L-0607563 holotype'              TTGAAGGATTGCTGTG----CGT-G----------AT-GCCAGCTTTCC-TTTA-TTC--
	Entoloma_riparium_TUF120259                         TTGAAGGATTGCTGTG----CGT-G----------AT-GCCAGCTTTCC-TTTA-TTC--
	'Entoloma septentrionale O F-254295 holotype'       TCAAAGGATTGCTGTG----CCTAA----------AT-GCCAGCTTTCC-TTTA-TA---
	Entoloma_sericeum_KaiR237                           TTGA-GAATTGCTGTG----CAAT--------AAAAG-GCCAGCTCTTC-T----TGT--
	Entoloma_sericeum_VHAs03_2                          TTGA-GAATTGCTGTG----CA----------------AACAGCTCTTC-T----TGT--
	'Entoloma serrulatum O-F-158208/DMS-730296'         CAGAGGAATTGCTGTGG-------TTT------TTATGCCCAGCTCTTT-CTTG-TATT-
	Entoloma_serrulatum_LE_254361                       CAGAGGGATTGCTGTGG-------TTT------TTATGCCCAGCTCTTT-CTTG-TATT-
	'Entoloma serrulatum EnSe-1'                        CAGAGGGATTGCTGTGG-------TTT------TTATGCCCAGCTCTTT-CTTG-TATT-
	'Entoloma arion LE F-312691 holotype'               CGAAAGGATTGCTGTG----TGTTGGTCTC--CTTAT-GCCAGCCTTTC-TTTGACAT--
	Entoloma_sicoense_PO_F2244_holotype                 TTAAAGGATTGCCAC--------------------AT-GCTGGCTTTTC-TTTA-CA---
	Entoloma_sicoense_PO_F2245                          TTAAAGGATTGCCAC--------------------AT-GCTGGCTTTTC-TTTA-CA---
	Entoloma_subcaesiocinctum_SAAS103                   CATAGGAATTGCTGTG-----GTTTTT------TTATGCCCAGCTTTTT-CTTG-TATTT
	Entoloma_subcaesiocinctum_SAAS133_holotype          CATAGGAATTGCTGTG-----GTTTTT------TTATGCCCAGCTTTTT-CTTG-TATTT
	Entoloma_subcorvinum_MGW1494                        CTGAGGAATTGCTGAG----TATGCAATAA-AATACT-GCCAGCTTTTTCTTCA-CTT--
	Entoloma_subcorvinum_SAT1518905                     CTGAGGAATTGCTGAG----TATGCAATAA-AATACT-GCCAGCTTTTTCTTCA-CTT--
	'Entoloma subserrulatum TENN:068464'                TATAGGAATTGCTGTG-----GTGTTT------TTATGCCCAGCTTTTC-CTTG-TATT-
	'Entoloma subserrulatum TENN:070407'                TATAGGAATTGCTGTG-----GTGTTT------TTATGCCCAGCTTTTC-CTTG-TATT-
	Entoloma_subtenuicystidiatum_GDGM_28459_holotype    TTGAAGAATTGC-----------------------GT-TCAAGCTTTTC-TCTG-TTA--
	Entoloma_subtenuicystidiatum_GDGM_29246             TTGAAGAATTGC-----------------------GT-TCAAGCTTTTC-TCTG-TTA--
	Entoloma_austrosinensis_HFJAU1414_holotype          TTTAAAGATTGTTGTG----CCA-----------AAT-GCCAGCTTTCT-TCTA-CAT--
	Entoloma_subpraegracile_HFJAU1822_holotype          TTAAGGGATTGTCGGT----TTC-----------GAT-TTCGACTTTTC-TTTA-CAT--
	Entoloma_austrosinensis_HFJAU1907                   TTTAAAGATTGTTGTG----CAA-----------AAT-GCCAGCTTTCT-TCTA-CAT--
	Entoloma_austrosinensis_HFJAU2616                   TTTAAAGATTGTTGTG----CCA-----------AAT-GCCAGCTTTCT-TCTA-CAT--
	Entoloma_austrosinensis_HFJAU2920                   TTTAAAGATTGTTGTG----CCA-----------AAT-GCCAGCTTTCT-TCTA-CAT--
	Entoloma_subpraegracile_HFJAU3094                   TTAAGGGATTGTCGGT----TTC-----------GAT-TTCGACTTTTC-TTTA-CAT--
	Entoloma_subpraegracile_HFJAU3164                   TCAAGGGATTGTCGGT----TTC-----------GAT-TTCGACTTTTC-TTTA-CAT--
	Entoloma_subpraegracile_HFJAU3168                   TTAAGGGATTGTCGGT----TTC-----------GAT-TTCGACTTTTC-TTTA-CAT--
	Entoloma_wuyishanensis_HFJAU3571_holotype           TTAAAGGATCGTCGTG----CGC-A----------AT-GCCGGCTTTTC-TTTG-TA---
	Entoloma_wuyishanensis_HFJAU3871                    TTAAAGGATCGTCGTG----CGC-A----------AT-GCCGGCTTTTC-TTTG-TA---
	Entoloma_wuyishanensis_HFJAU3874                    TTAAAGGATCGTCGTG----CGC-A----------AT-GCCGGCTTTTC-TTTG-TA---
	Entoloma_wuyishanensis_HFJAU3878                    TTAAAGGATCGTCGTG----CGC-A----------AT-GCCGGCTTTTC-TTTG-TA---
	Entoloma_wuyishanensis_HFJAU3881                    TTAAAGGATCGTCGTG----CGC-A----------AT-GCCGGCTTTTC-TTTG-TA---
	Entoloma_griseosquamosum_HFJAU3967                  CTGAGAAAATGCTGTG----CAA--------ATATAT-GCCTGCTTTTC-TTGC------
	Entoloma_griseosquamosum_HFJAU3969_holotype         CTGAGAAAATGCTGTG----CAA--------ATATAT-GCCTGCTTTTC-TTGC------
	Entoloma_austrosinensis_HFJAU4048                   TTTAAAGATTGTTGTG----CCA-----------AAT-GCCAGCTTTCT-TCTA-CAT--
	Entoloma_subpraegracile_HFJAU5110                   TTAAGGGATTGTCGGT----TTC-----------GAT-TTCGACTTTTC-TTTA-CAT--
	Entoloma_subpraegracile_HFJAU5115                   TCAAGGGATTGTCGGT----TTC-----------GAT-TTCGACTTTTC-TTTA-CAT--
	Entoloma_subpraegracile_HFJAU5140                   TCAAGGGATTGTCGGT----TTC-----------GAT-TTCGACTTTTC-TTTA-CAT--
	Entoloma_subpraegracile_HFJAU5175                   TTAAGGGATTGTCGGT----TTC-----------GAT-TTCGACTTTTC-TTTA-CAT--
	Entoloma_subpraegracile_HFJAU5177                   TTAAGGGATTGTCGGT----TTC-----------GAT-TTCGACTTTTC-TTTA-CAT--


	Enloloma_dislocatum_L0607565_holotype               --TTTCAGAT-CTATGTTTT-----CAATATACACCAT---A-T-ACAAT---A-TTAGA
	'Entoloma arion LE F-312692'                        --TTCCAGAT-CTATGTTTTC----TAATATTCTCCAT---A-C-AAAGT---A-AACGA
	Entoloma_turci_WU25055                              --TTTCAGAT-CTATGTTTT-----CACTATACTCCAT---A-C-AAAGT---A-TCTGA
	Entoloma_viridomarginatum_JAC15761                  --ATTCAGAT-CTATGCTT------CAATATACTCCAT---A-T-GAAGT---A-TTAGA
	Entoloma_viridomarginatum_JAC12344                  --ATTCAGAT-CTATGCTT------CAATATACTCCAT---A-T-GAAGT---A-TTAGA
	'Entoloma albinellum TENN:070403'                   --TTTCGGAT-CTATGATT------CAATACACTCTAA---AAG-AAAAT---A-TCAGA
	Entoloma_mastoideum_GDGM_28820                      --CTTCAGAT-CTATGTTTC-----CAATACACTCCAT---GTCAAACAT--CA-TTGAA
	Entoloma_mastoideum_GDGM_26597                      --CTTCAGAT-CTATGTTTC-----CAATACACTCCAT---GTCAAACAT--CA-TTGAA
	'Entoloma albidosimulans MEN 2004-065  isotype'     ????????????????????????????????????????????????????????????
	'Entoloma arion LE F-315917'                        --TTCCAGAT-CTATGTTTTC----TAATATTCTCCAT---A-C-AAAGT---A-AACGA
	Entoloma_asprellum_TUF106064                        --TTTCAGGT-CTATGTTT------TCATATACTCCAC---A-T-AAAGT---A-TCAGA
	Entoloma_atropapillatum_FK0898_holotype             --GATCAGGT-CTATGTTT------TCACATACCCCAT---ATG-AATGT---A-TACGA
	Entoloma_azureosquamulosum_HKAS_53408               --TTTCCGAT-CTATGTTC------TAATACACTCCAA---A-C-AAAGT---A-ATAGA
	Entoloma_azureosquamulosum_GDGM_29254               --TTTCCGAT-CTATGTTC------TAATACACTCCAA---A-C-AAAGT---A-ATAGA
	Entoloma_azureosquamulosum_GDGM_27355_holotype      --TTTCCGAT-CTATGTTC------TAATACACTCCAA---A-C-AAAGT---A-ATAGA
	Entoloma_caespitosum_GDGM27564                      --CTTCAGAT-CTATGTTTC-----CAATACACTCTAT---GTCAAACAT--TA-TTGAA
	Entoloma_caespitosum_GDGM_24025                     --CTTCAGAT-CTATGTTTC-----CAATACACTCTAT---GTCAAACAT--TA-TTGAA
	Entoloma_caespitosum_GDGM_24026                     --CTTCAGAT-CTATGTTTC-----CAATACACTCTAT---GTCAAACAT--TA-TTGAA
	'Enloloma dislocatum SFC-080612-01'                 --TTTCAGAT-CTATGTTTT-----CAATATACACCAT---A-T-ACAAT---A-TTAGA
	'Entoloma calceus O F-259457 holotype'              --TTTCAGAT-CTATGTTT------TATTATACTCCAT---ATC-AAAGT---A-TTTGA
	Entoloma_calceus_LIP0402265                         --TTTCAGAT-CTATGTTT------TATTATACTCCAT---ATC-AAAGT---A-TTTGA
	'Entoloma calceus JL12-19'                          --TTTCAGAT-CTATGTTT------TATTATACTCCAT---ATC-AAAGT---A-TTTGA
	Entoloma_callipygmaeum_LE_312488                    --GTTCAGAT-CTATGATTC-----AATTATACCCCGT---------------A-TTAGA
	Entoloma_callipygmaeum_LE_312487                    --GTTCAGAT-CTATGATTC-----AATTATACCCCGT---------------A-TTAGA
	Entoloma_callipygmaeum_LE_253784_holotype           --GTTCAGAT-CTATGATTC-----AATTATACCCCGT---------------A-TTAGA
	'Entoloma carneogriseum O-F-256479'                 --TTTCAGAT-CTATATTT------CATTATACCCCAT---ATA-AAAGT---A-TTAGA
	Entoloma_cetratum_LE311888_neotype                  --ATTCACGT-CTACGTTT------CTATATACCCCAT---ATG-AATGT---A-TTCGA
	Entoloma_chalybeum_LE254353                         -ATTTCAGGT-CTATGTT-------CTATATACTCCAT---A-T-AACGT---T-TGAGA
	Entoloma_chalybeum_TUF105760                        -ATTTCAGGT-CTATGTT-------CTATATACTCCAT---A-T-AACGT---T-TGAGA
	Enloloma_dislocatum_TUF105920_Paratype              --TTTCAGAT-CTATGTTTT-----CAATATACACCAT---A-T-ACAAT---A-TTAGA
	Entoloma_consanguineum_PDD80751                     --TTTCAGAT-CTATGTTT------CATTATACCCCTT---ATT-AAAGT---A-TCTGA
	Entoloma_consanguineum_PDD80751.2                   --TTTCAGAT-CTATGTTT------CATTATACCCCTT---ATT-AAAGT---A-TCTGA
	'Entoloma coracis O F-256850 holotype'              --TTTCAGAT-CTATGTTTT---ACATTTATACTCCAA---TTT-AAAGT---A-ACAGA
	'Entoloma coracis O-F-67255'                        --TTTCAGAT-CTATGTTTT---ACATTTATACTCCAA---TTT-AAAGT---A-ACAGA
	'Entoloma coracis O-F-251952'                       --TTTCAGAT-CTATGTTTT---ACATTTATACTCCAA---TTT-AAAGT---A-ACAGA
	Entoloma_corvinum_FA_4261                           --TTTCAGAT-CTATGTTT------TATTATACTCCAT---ATC-AAAGT---A-TTTGA
	Entoloma_cyanostipitum_GDGM31318_holotype           --GTTCATAT-CTACATTTT-----TCATATACTCCAT---A-C-AAAGT---A-TCAGA
	Entoloma_cyanostipitum_SAAS2239                     --GTTCATAT-CTACATTTT-----TCATATACTCCAT---A-C-AAAGT---A-TCAGA
	Entoloma_cyanostipitum_GDGM31294                    --GTTCATAT-CTACATTTT-----TCATATACTCCAT---A-C-AAAGT---A-TCAGA
	Entoloma_exile_Lueck8                               --TTTCAGAT-CTATGTTTTTTTTATATTATACTCCGC---A-T-AAAGT---A-TCAGA
	Enloloma_olivaceomarginatum_PUL_00036174_holotype   --TTTCAGAT-CTATGTTAT-TCTATATTATACTCCGC---A-T-AAAGT---A-TCAGA
	Entoloma_exile_KM_187354                            --TTTCAGAT-CTATGTTTTTTTTATATTATACTCCGC---A-T-AAAGT---A-TCAGA
	Entoloma_griseocyaneum_LE254351                     --ATTCAGAT-CTATGTCT------TACTACACTCTAC---GATACAAGT---A-TTTGA
	Entoloma_griseocyaneum_KaiR997                      --ATTCAGAT-CTATGTCT------TACTACACTCTAC---GATACAAGT---A-TTTGA
	'Entoloma icarus LE F-312696 holotype'              --TTCTCGAT-CTATGTTT------TATTATACCCTTT---AAT-AAACG---T-TTCGA
	'Entoloma icarus LE F-312697'                       --TTCTCGAT-CTATGTTT------TATTATACCCTTT---AAT-AAACG---T-TTCGA
	Entoloma_incanum_LE312503_neotype                   --TTTCGGAT-CTATGTTTT-----TACTATACTCCAT---A-C-CAAGTA--A-TCTGA
	Entoloma_incanum_LE311794                           --TTTCGGAT-CTATGTTTT-----TACTATACTCCAT---A-C-CAAGTA--A-TCTGA
	Entoloma_incanum_LE315858                           --TTTCGGAT-CTATGTTTT-----TACTATACTCCAT---A-C-CAAGTA--A-TCTGA
	Entoloma_isborscanum_LE_312486                      --TTTCAGAT-CTATGTTTT--------TATAATTTAT---A-C-TCCGT---A-TCAGA
	Entoloma_isborscanum_LE_302088_holotype             --TTTCAGAT-CTATGTTTT--------TATAATTTAT---A-C-TCCGT---A-TCAGA
	Enloloma_perchalybeum_GB_0209474_holotype           --TTTCAGAT-CTATGTTT------TATTATACTCCAT---ATC-AAAGT---A-TTTGA
	Entoloma_isborscanum_LE_312679                      --TTTCAGAT-CTATGTTTT--------TATAATTTAT---A-C-TCCGT---A-TCAGA
	'Entoloma kauffmanii KA13-1202'                     --TTTCAGAT-CTATGTTT------TATCATACTCCAT---ATC-AAAGT---C-TTTGA
	'Entoloma linkii O-F-256353'                        --TTTCAGAT-CTATGTTT------CAATATACTCCAT---A-C-AAAGT---A-ATTGA
	'Entoloma meridionale ACAM 2014-0127'               --TTTCAGAT-CTATGTTT------CATTATACACCAT---ATC-AAAGT---A-TTTGA
	'Entoloma meridionale ACAM 2018-0152'               --TTTCAGAT-CTATGTTT------CATTATACACCAT---ATC-AAAGT---A-TTTGA
	'Entoloma meridionale ACAM 2018-0153 holotype'      --TTTCAGAT-CTATGTTT------CATTATACACCAT---ATC-AAAGT---A-TTTGA
	Entoloma_minutigranulosum_LE_312484                 -TTTCAAAAT-CTATGTTAA-----TTATATACACACA---TCC-AAGTC---A-TTAGA
	Entoloma_minutigranulosum_LE_312483                 -TTTCAAAAT-CTATGTTAA-----TTATATACACACA---TCC-AAGTC---A-TTAGA
	Entoloma_minutigranulosum_LE_302096_holotype        -TTTCAAAAT-CTATGTTAA-----TCATATACACACA---TCC-AAGTC---A-TTAGA
	Entoloma_mougeotii_TUF106917                        --TTTCAGAT-CTATGCTT------TACTATACTCCAT---AAT-AAAGT---A-TATGA
	Enloloma_perchalybeum_TUR190180                     --TTTCAGAT-CTATGTTT------TATTATACTCCAT---ATC-AAAGT---A-TTTGA
	Entoloma_mougeotii_TUF101633                        --TTTCAGAT-CTATGCTT------TACTATACTCCAT---AAT-AAAGT---A-TATGA
	Entoloma_mougeotii_TUF106505                        --TTTCAGAT-CTATGCTT------TACTATACTCCAT---AAT-AAAGT---A-TATGA
	'Entoloma mutabilipes TUR610/12'                    --TTTCAGAT-CTATGTTT------TACTATACTCCAC---ATTTTATGT---A-CTTGA
	Entoloma_mutabilipes_TUR8788                        --TTTCAGAT-CTATGTTT------TACTATACTCCAC---ATTTTATGT---A-CTTGA
	'Entoloma notabile L-0607514 holotype'              --TTTCAGAT-CTATGTTT------CAATATACTCCAT---A-C-AAAGT---A-TTTGA
	'Entoloma pallidostriatum L-0607566 holotype'       -TTTTCAGAT-CTATGCTTT---CAATATAAAACCCAT---A-C-AAAGTA--T-TGTGA
	Entoloma_perasprellum_GC01100310_holotype           -TTTTCAGAT-CTATGTTT------CACTATACACCAT---A-T-AAAGT---A-TTTGA
	'Entoloma perasprellum GB-0204547 / JBJ 19-107'     -TTTTCAGAT-CTATGTTT------CACTATACACCAT---A-T-AAAGT---A-TTTGA
	'Entoloma perasprellum GB-0204548 / JBJ 19-122'     -TTTTCAGAT-CTATGTTT------CACTATACACCAT---A-T-AAAGT---A-TTTGA
	Entoloma_poliopus_TUF120264                         --CTTCCGAA-CTTTGTTT------TAATAAACCCCCT---AAC-AAAGT---A-TTTGA
	'Entoloma argus LE F-312694 holotype'               --TTTCACAT-CTATGTTT------TATTATACTCGAT---ATCAAAAGT---A-TTTGA
	Entoloma_praegracile_GDGM29251                      --TTCAGCAT-TTACGTTTC-----ACATATACCCCTC---TAA-ACAGT---A-TTTGA
	Entoloma_praegracile_GDGM_29256                     --TTCAGCAT-TTACGTTTC-----ACATATACCCTC----TAA-ACAGT---A-TTTGA
	Entoloma_pseudocoelestinum_Lueck10                  --TTTCAGATCCTATGTCT------TATTATACTCCGT---A-T-AAAGT---A-TTGGA
	Entoloma_pseudocoelestinum_KM_132400                --TTTCAGATCCTATGTCT------TATTATACTCCGT---A-T-AAAGT---A-TTGGA
	'Entoloma pseudosubcorvinum SDBR-CMUNK0985 holotype' --TTTTAGAT-TTATTTTT------CATTATAAAACACCG-----AGAATAAAA-ACTAG
	'Entoloma pseudosubcorvinum SDBR-CMUNK1367'         --TTTTAGAT-TTATTTTT------CATTATAAAACACCG-----AGAATAAAA-ACTAG
	Entoloma_pulchripes_LE_312485                       -ATTTCAGGT-CTATGTTT------CTATATACTCCAT---A-T-CAAGT---T-TGAGA
	Entoloma_pulchripes_LE_311808_holotype              -ATTTCAGGT-CTATGTTT------CTATATACTCCAT---A-T-CAAGT---T-TGAGA
	Entoloma_pulchripes_LE_311809                       -ATTTCAGGT-CTATGTTT------CTATATACTCCAT---A-T-CAAGT---T-TGAGA
	'Entoloma queletii OKA-TR1002'                      --TTTCGGAT-CTATGATT------CAATACACTCTAA---AAG-AAAAT---A-TAAGA
	'Entoloma argus LE F-315916'                        --TTTCACAT-CTATGTTT------TATTATACTCGAT---ATCAAAAGT---A-TTTGA
	Entoloma_queletii_TUF141044                         --TTTCGGAT-CTATGATT------CAATACACTCTAA---AAG-AAAAT---A-TAAGA
	'Entoloma riparium L-0607563 holotype'              --TTTCAGAT-CTATGTTT------TATTATACTCCAT---ATC-AAAGT---A-TTTGA
	Entoloma_riparium_TUF120259                         --TTTCAGAT-CTATGTTT------TATTATACTCCAT---ATC-AAAGT---A-TTTGA
	'Entoloma septentrionale O F-254295 holotype'       --TTTCAGAT-CTATGTTT------CATGATACCCCGT---A-T-AAAGT---A-TTTGA
	Entoloma_sericeum_KaiR237                           --ATTCAGGT-CTATGTTT------CTACATACCCCAC---ATG-AATGT---ATTTTGA
	Entoloma_sericeum_VHAs03_2                          --AATCAGGT-CTATGTTT------CTATATACTCCAC---ATG-AATGT---ATTTTGA
	'Entoloma serrulatum O-F-158208/DMS-730296'         -TTTTCAGAT-CTATGTTTT---AAACCTATACTCCAA---TTA-AAAGT---A-TCAGA
	Entoloma_serrulatum_LE_254361                       -TTTTCCGAT-CTATGTTTT---AAACCTATACTCCAA---TTA-AAAGT---A-TTAGA
	'Entoloma serrulatum EnSe-1'                        -TTTTCCGAT-CTATGTTTT---AAACCTATTCACCAA---TTA-AAAGT---A-TTAGA
	'Entoloma arion LE F-312691 holotype'               --TTCCAGAT-CTATGTTTTC----TAATATTCTCCAT---A-C-AAAGT---A-AACGA
	Entoloma_sicoense_PO_F2244_holotype                 --TTTCAGAT-CTATGTTTT-----TACTACTACCCAC---ATT-AAAGT---A-TCTGA
	Entoloma_sicoense_PO_F2245                          --TTTCAGAT-CTATGTTTT-----TACTACTACCCAC---ATT-AAAGT---A-TCTGA
	Entoloma_subcaesiocinctum_SAAS103                   GTGTTCAGTT-CTATGTTTT---AAACCTATACTCCAA---TTA-AAAGT---A-TTAGA
	Entoloma_subcaesiocinctum_SAAS133_holotype          GTGTTCAGTT-CTATGTTTT---AAACCTATACTCCAA---TTA-AAAGT---A-TTAGA
	Entoloma_subcorvinum_MGW1494                        --TTTTAGAT-TTATTTTAT-----TATTATAACACACTC-----AGAATAAGA-ACTAG
	Entoloma_subcorvinum_SAT1518905                     --TTTTAGAT-TTATTTTAT-----TATTATAAAACACTC-----AGAATAAAA-ACTAG
	'Entoloma subserrulatum TENN:068464'                -TTTTCAGAT-CTATRTTTT---AAATCTATACTCCAA--TTTA-AAAGT---A-TTAGA
	'Entoloma subserrulatum TENN:070407'                -TTTTCAGAT-CTATGTTTT---AAATCTATACTCCAA--TTTA-AAAGT---A-TTAGA
	Entoloma_subtenuicystidiatum_GDGM_28459_holotype    --ATTCAGAT-CTATGTTT------TATCATAACCCCA---CAC-GAAGT---A-ACAGA
	Entoloma_subtenuicystidiatum_GDGM_29246             --ATTCAGAT-CTATGTTT------TATCATAACCCCA---CAC-GAAGT---A-ACAGA
	Entoloma_austrosinensis_HFJAU1414_holotype          --TTTCAGAT-TTATGATTT-----CAATACACTCTAA---ATG-AAACT---A-TCAGA
	Entoloma_subpraegracile_HFJAU1822_holotype          --TTCAGCAT-TTACGTTTC-----AAATATACCCATGTCTAAA-AAAGG---T-TTAGA
	Entoloma_austrosinensis_HFJAU1907                   --TTTCAGAT-CTATGATTT-----CAATACACTCTAA---ATG-AAACT---A-TCAGA
	Entoloma_austrosinensis_HFJAU2616                   --TTTCAGAT-TTATGATTT-----CAATACACTCTAA---ATG-AAACT---A-TCAGA
	Entoloma_austrosinensis_HFJAU2920                   --TTTCAGAT-TTATGATTT-----CAATACACTCTAA---ATG-AAACT---A-TCAGA
	Entoloma_subpraegracile_HFJAU3094                   --TTCAGCAT-TTACGTTTC-----AAATATACCCATGTCTAAA-AAAGG---T-TTAGA
	Entoloma_subpraegracile_HFJAU3164                   --TTCAGCAT-TTACGTTTC-----AAATATACCCATGTCTAAA-AAAGG---T-TTAGA
	Entoloma_subpraegracile_HFJAU3168                   --TTCAGCAT-TTACGTTTC-----CAATATACCCATGTCTAAA-AAAGG---T-TTAGA
	Entoloma_wuyishanensis_HFJAU3571_holotype           --TTTCAGAT-CTATGTTT------CACTATACTCCAG---A-T-ACAGT---A-TTTGA
	Entoloma_wuyishanensis_HFJAU3871                    --TTTCAGAT-CTATGTTT------CACTATACTCCAG---A-T-ACAGT---A-TTTGA
	Entoloma_wuyishanensis_HFJAU3874                    --TTTCAGAT-CTATGTTT------CACTATACTCCAG---A-T-ACAGT---A-TTTGA
	Entoloma_wuyishanensis_HFJAU3878                    --TTTCAGAT-CTATGTTT------CACTATACTCCAG---A-T-ACAGT---A-TTTGA
	Entoloma_wuyishanensis_HFJAU3881                    --TTTCAGAT-CTATGTTT------CACTATACTCCAG---A-T-ACAGT---A-TTTGA
	Entoloma_griseosquamosum_HFJAU3967                  -TTCTCAGAT-CTATGTTT----AAATAAATACACCAT---A-T-AAAGT---A-TCAGA
	Entoloma_griseosquamosum_HFJAU3969_holotype         -TTCTCAGAT-CTATGTTT----AAATAAATACACCAT---A-T-AAAGT---A-TCAGA
	Entoloma_austrosinensis_HFJAU4048                   --TTTCAGAT-TTATGATTT-----CAATACACTCTAA---ATG-AAACT---A-TCAGA
	Entoloma_subpraegracile_HFJAU5110                   --TTCAGCAT-TTACGTTTC-----CAATATACCCATGTCTAAA-AAAGG---T-TTAGA
	Entoloma_subpraegracile_HFJAU5115                   --TTCAGCAT-TTACGTTTC-----AAATATACCCATGTCTAAA-AAAGG---T-TTAGA
	Entoloma_subpraegracile_HFJAU5140                   --TTCAGCAT-TTACGTTTC-----AAATATACCCATGTCTAAA-AAAGG---T-TTAGA
	Entoloma_subpraegracile_HFJAU5175                   --TTCAGCAT-TTACGTTTC-----AAATATACCCATGTCTAAA-AAAGG---T-TTAGA
	Entoloma_subpraegracile_HFJAU5177                   --TTCAGCAT-TTACGTTTC-----AAATATACCCATGTCTAAA-AAAGG---T-TTAGA


	Enloloma_dislocatum_L0607565_holotype               AT---GTG---ATA-GC-TAGGCATTC---AGTTGCCTAAT--AA-----ACAATAT---
	'Entoloma arion LE F-312692'                        GT---GTT---ATG-TT-TGGCATT-----TTTATGCCTGAT-AA-----TC-CAAT---
	Entoloma_turci_WU25055                              AT---GTA----------CAGGCTT-----TATGTGCCTATA-AA-----AC-ATGC--A
	Entoloma_viridomarginatum_JAC15761                  AT---GTG---ACA-AT-TAGGCGTTA---TGCGTGCCTCT--AA-----TA-ATAT---
	Entoloma_viridomarginatum_JAC12344                  AT---GTG---ACA-AT-TAGGCGTTA---TACATGCCTCT--AA-----TA-ATAT---
	'Entoloma albinellum TENN:070403'                   AT---GAT---ACA-TTCTGGGCAT----TTATGTGCCTGT--AA----TAA-TAAT---
	Entoloma_mastoideum_GDGM_28820                      AT---AAT---ATT-GC-TAGGGCATA---TATATGCCTATGTAT----AAT-ATAT--A
	Entoloma_mastoideum_GDGM_26597                      AT---AAT---ATT-GC-TAGGGCATA---TATATGCCTATGTAT----AAT-ATAT--A
	'Entoloma albidosimulans MEN 2004-065  isotype'     ????????????????????????????????????????????????????????????
	'Entoloma arion LE F-315917'                        GT---GTT---ATG-TT-TGGCATT-----TTTATGCCTGAT-AA-----TC-CAAT---
	Entoloma_asprellum_TUF106064                        AT---GTG---ATA-GT-TAGGCACTT---TATATGCCTGT--AA-----AC-ATA----
	Entoloma_atropapillatum_FK0898_holotype             AT---GTT---GCA-TT-TGGCC--------TTGTGCCATT---A-----AA-ACAA---
	Entoloma_azureosquamulosum_HKAS_53408               AATTCTTT---ATA-GT-CAGGCAG----CTGCCGGCTTGT--AA-----TG-ATAC---
	Entoloma_azureosquamulosum_GDGM_29254               AATTCTTT---ATA-GT-CAGGCAG----CTGCCGGCTTGT--AA-----TG-ATAC---
	Entoloma_azureosquamulosum_GDGM_27355_holotype      AATTCTTT---ATA-GT-CAGGCAG----CTGCCGGCTTGT--AA-----TG-ATAT---
	Entoloma_caespitosum_GDGM27564                      AT---AAT---ATT-GC-TAGGCCATA---TGTATGCCTAT--AA----TAT-ATAT--A
	Entoloma_caespitosum_GDGM_24025                     AT---AAT---ATT-GC-TAGGCCATA---TGTATGCCTAT--AA----TAT-ATAT--A
	Entoloma_caespitosum_GDGM_24026                     AT---AAT---ATT-GC-TAGGCCATA---TGTATGCCTAT--AA----TAT-ATAT--A
	'Enloloma dislocatum SFC-080612-01'                 AT---GTG---ATA-GC-TAGGCATTC---AGTTGCCTAAT--AA-----ACAATAT---
	'Entoloma calceus O F-259457 holotype'              AT---GCA---ATC-GT-CAAGGCAT-----TTTTGCCTGT--AA-----AC-ATAT--A
	Entoloma_calceus_LIP0402265                         AT---GCA---ATT-GT-CAAGGCAT-----TTTTGCCTGT--AA-----AC-ATAT--A
	'Entoloma calceus JL12-19'                          AT---GCA---ATC-AT-TAAGGCAT-----TTTTGCCTGT--AA-----AC-ATAT--A
	Entoloma_callipygmaeum_LE_312488                    AT--CATT---GTG-AA-TAGGTTTAT---ATTAAACCAAT--AA-----TA-TGAA---
	Entoloma_callipygmaeum_LE_312487                    AT--CATT---GTG-AA-TAGGTTTAT---ATTAAACCAAT--AA-----TA-TGAA---
	Entoloma_callipygmaeum_LE_253784_holotype           AT--CATT---GTG-AA-TAGGTTTAT---ATTAAACCAAT--AA-----TA-TGAA---
	'Entoloma carneogriseum O-F-256479'                 AT---GTAA--ATG-AT-TAGGCATTA--ATACATGCCTGTA-AA-----AC-AAAT---
	Entoloma_cetratum_LE311888_neotype                  AT---GTT---GCA-AT-TGGCC--------TTGTGCCTTTA--------AA-ACAA---
	Entoloma_chalybeum_LE254353                         TT---GCA---ATT-GT-TAGGCATAT----TGTGCCTTAT--AA-----AT-AATT---
	Entoloma_chalybeum_TUF105760                        TT---GCA---ATT-GT-TAGGCATAT----TGTGCCTTAT--AA-----AT-AATT---
	Enloloma_dislocatum_TUF105920_Paratype              AT---GTG---ATA-GC-TAGGCATTC---AGTTGCCTAAT--AA-----ACAATAT---
	Entoloma_consanguineum_PDD80751                     AT---GTA---ATA-AT-TAGGCATTT--TTGAATGCTTAT--AA-----AC-ATCT---
	Entoloma_consanguineum_PDD80751.2                   AT---GTA---ATA-GT-TAGGCATTT--TTGAATGCTTAT--AA-----AC-ATCT---
	'Entoloma coracis O F-256850 holotype'              AT---GTC---ATA-GTTCGGGCAT----TTCAATGTCTGA--AA----CAA-ATAT--A
	'Entoloma coracis O-F-67255'                        AT---GTC---ATA-GTTCGGGCAT----TTCAATGTCTGA--AA----CAA-ATAT--A
	'Entoloma coracis O-F-251952'                       AT---GTC---ATA-GTTCGGGCAT----TTCAATGTCTGA--AA----CAA-ATAT--A
	Entoloma_corvinum_FA_4261                           AT---GCA---ATC-GT-TAAGGCA------TTTTGCCTGT--AA-----AC-ATAT--A
	Entoloma_cyanostipitum_GDGM31318_holotype           AT---GCA---ATA-GT-TAGGCAT------ACATGCCTGT--AA-----AC-AT----T
	Entoloma_cyanostipitum_SAAS2239                     AT---GCA---ATA-GT-TAGGCAT------ACATGCCTGT--AA-----AC-AT----T
	Entoloma_cyanostipitum_GDGM31294                    AT---GCA---ATA-GT-TAGGCAT------ACATGCCTGT--AA-----AC-AT----T
	Entoloma_exile_Lueck8                               AT---GTG---ATA-GTCTAGGCATAC--TTACATGCCTGTA-AA-----AC-ATAT---
	Enloloma_olivaceomarginatum_PUL_00036174_holotype   AT---GTG---ATA-GTCTAGGCATAC---TACATGCCTGT--AA-----AC-ATAT---
	Entoloma_exile_KM_187354                            AT---GTG---ATA-GTCTAGGCATAC--TTACATGCCTGTA-AA-----AC-ATAT---
	Entoloma_griseocyaneum_LE254351                     AG---AAG----------------------GACGCACTTAT--AA-----TG-ATAT--T
	Entoloma_griseocyaneum_KaiR997                      AG---TTG----------------------GACGCACTTAT--AA-----TG-ATAT--T
	'Entoloma icarus LE F-312696 holotype'              AA---GCT---TTA-AC-TTGGCGT-----ATTATGCCAGT--AA-----AC-AAAT---
	'Entoloma icarus LE F-312697'                       AR---GCT---TTA-AC-TTGGCGT-----ATTATGCCAGT--AA-----AC-AAAT---
	Entoloma_incanum_LE312503_neotype                   AT---GTW---ACG-CG-CAGGCTT-----TATGTGCCTATA-AA-----AT-ATAC--A
	Entoloma_incanum_LE311794                           AT---GTA---ACG-CG-CAGGCTT-----TATGTGCCTATA-AA-----AT-ATAC--A
	Entoloma_incanum_LE315858                           AT---GTA---ACG-CG-CAGGCTT-----TATGTGCCTATA-AA-----AT-ATAC--A
	Entoloma_isborscanum_LE_312486                      AT---GTT---ATA-GTTTGGGCAT-----TGCATGCCTAA--AA----TAA-ATAT---
	Entoloma_isborscanum_LE_302088_holotype             AT---GTT---ATA-GTTTGGGCAT-----TGCATGCCTAA--AA----TAA-ATAT---
	Enloloma_perchalybeum_GB_0209474_holotype           AT---GCA---ATA-GT-TAAGGCATA----TTTTGCCTGT--AA-----AC-ATAT---
	Entoloma_isborscanum_LE_312679                      AT---GTT---ATA-GTTTGGGCAT-----TGCATGCCTAA--AA----TAA-ATAT---
	'Entoloma kauffmanii KA13-1202'                     AT---GCA---TTA-GT-TAAGGCA------TTTTGCCTTT--AA-----ACAATAT---
	'Entoloma linkii O-F-256353'                        AT---GTA---CAC-AT-GAGACATTA----ACTTGTCTCG--ATAC---AA-ATAT--A
	'Entoloma meridionale ACAM 2014-0127'               AT---GCA---ATA-GT-TAAGGCAA-----TTTTGCCTGT--AA-----AC-ATAT---
	'Entoloma meridionale ACAM 2018-0152'               AT---GCA---ATA-GT-TAAGGCAA-----TTTTGCCTGT--AA-----AC-ATAT---
	'Entoloma meridionale ACAM 2018-0153 holotype'      AT---GCA---ATA-GT-TAAGGCAA-----TTTTGCCTGT--AA-----AC-ATAT---
	Entoloma_minutigranulosum_LE_312484                 AT---GGT---AAA----CAGGCATTT---ATATGGCCTAT--AAACAATAT-ATAA---
	Entoloma_minutigranulosum_LE_312483                 AT---GGT---AAA----CAGGCATTT---ATATGGCCTAT--AAACAATAT-ATAA---
	Entoloma_minutigranulosum_LE_302096_holotype        AT---GAT---AAA----CAGGCATTT---ATATGGCCTAT--AAACAATAT-ATAA---
	Entoloma_mougeotii_TUF106917                        TT---TTAAACACA-----------------------------AA-----TA-ACTT---
	Enloloma_perchalybeum_TUR190180                     AT---GCA---ATA-GT-TAAGGCATA----TTTTGCCTGT--AA-----AC-ATAT---
	Entoloma_mougeotii_TUF101633                        TT---TTAAACACA-----------------------------AA-----TA-ACTT---
	Entoloma_mougeotii_TUF106505                        TT---TTAAACACA-----------------------------AA-----TA-ACTT---
	'Entoloma mutabilipes TUR610/12'                    AT---GAT---ATG-AT-TGGGCATTATGATTTTTGCCTGT--AA-----AA-CAAT---
	Entoloma_mutabilipes_TUR8788                        AT---GAT---ATG-AT-TGGGCATTATGATTTTTGCCTGT--AA-----AA-CAAT---
	'Entoloma notabile L-0607514 holotype'              AT---GTA---AACYGT-GAGGCATYA----TATTGCCTTT--AAACA--AA-ATAT---
	'Entoloma pallidostriatum L-0607566 holotype'       AT---GTG---ACA-TT-CAGGCGGTA----ACATGCCTGTG-AAT-AATAT-ATCT---
	Entoloma_perasprellum_GC01100310_holotype           AT---GTA---AAA-GC-----------TGTACATGCCTGTACAA---ATAT-ATAT--C
	'Entoloma perasprellum GB-0204547 / JBJ 19-107'     AT---GTA---AAA-GC-----------TGTACATGCCTGTACAA-----AT-ATAT--C
	'Entoloma perasprellum GB-0204548 / JBJ 19-122'     AT---GTA---AAA-GC-----------TGTACATGCCTGTACAA-----AT-ATAT--C
	Entoloma_poliopus_TUF120264                         AT--GGCA---ATA-GT-CCAGGGAT-----TTTTGCCTGT--AA-----AC-ACAT---
	'Entoloma argus LE F-312694 holotype'               AT---GCA---ATA-AT-TGAGGCT------TTTTGCCTGT--AT-----ACAATGTATA
	Entoloma_praegracile_GDGM29251                      AT---GCT---CCT--T-TAGGCTT-----TCAATGCCTGT--AA-----AT-ATAT---
	Entoloma_praegracile_GDGM_29256                     AT---GCT---CCT--T-TAGGCTT-----TCAATGCCTGT--AA-----AT-ATAT---
	Entoloma_pseudocoelestinum_Lueck10                  AT---GTG---ACA-TT-TAGGCAATG-ATTACATGCCTGT--AA-----AA-ATAT---
	Entoloma_pseudocoelestinum_KM_132400                AT---GTG---ACA-TT-TAGGCAATG-ATTACATGCCTGT--AA-----AA-ATAT---
	'Entoloma pseudosubcorvinum SDBR-CMUNK0985 holotype' AC---A-----ATA-GT-ATGGCAATT---TGCCTGCTTGT--AC----CTA-CAAT---
	'Entoloma pseudosubcorvinum SDBR-CMUNK1367'         AC---A-----ATA-GT-ATGGCAATT---TGCCTGCTTGT--AC----CTA-CAAT---
	Entoloma_pulchripes_LE_312485                       TT---GTA---ATT-GT-TAGGCATAT----TGTGCCTTAT--AA-----AT-AATT---
	Entoloma_pulchripes_LE_311808_holotype              TT---GTA---ATT-GT-TAGGCATAT----TGTGCCTTAT--AA-----AT-AATT---
	Entoloma_pulchripes_LE_311809                       TT---GTA---ATT-GT-TAGGCATAT----TGTGCCTTAT--AA-----AT-AATT---
	'Entoloma queletii OKA-TR1002'                      AT---GAT---ACA-TTCTGGGCCC---GTTATGTGCCTGT--AA-----TA-TAAT---
	'Entoloma argus LE F-315916'                        AT---GMA---ATA-AT-TGAGGCT------TTTTGCCTGT--AT-----AC-ATGTATA
	Entoloma_queletii_TUF141044                         AT---GAT---ACA-TTCTGGGCCC---GTTATGTGCCTGT--AA-----TA-TAAT---
	'Entoloma riparium L-0607563 holotype'              AT---GCA---ATA-GT-TAAGGCA------CTTTGCCTGT--AA-----AC-ATGT---
	Entoloma_riparium_TUF120259                         AT---GCA---ATA-GT-TAAGGCA------CTTTGCCTGT--AA-----AC-ATAT---
	'Entoloma septentrionale O F-254295 holotype'       AT---GTG---ATA-GT-TAGGCATTG---TCCATGCCTGT--AA-----AC-ATAT---
	Entoloma_sericeum_KaiR237                           AT---GTC---GTC-AT-TGGCC--------TTGTGCCTTT--AA-----AA-ACAA---
	Entoloma_sericeum_VHAs03_2                          AT---GTC---GTA-AC-TGGCCT------TTTGTGCCTTT--AA-----AA-ACAA---
	'Entoloma serrulatum O-F-158208/DMS-730296'         AT---GGT----------------------TATAAACAACA--AA-----AA-ATTA---
	Entoloma_serrulatum_LE_254361                       AT---GGT----------------------TATAAACAACAA-AA-----AA-ATTA---
	'Entoloma serrulatum EnSe-1'                        AT---GGT----------------------CTAACGAACAAA-TA-----CA-ATTA---
	'Entoloma arion LE F-312691 holotype'               GT---GTT---ATG-TT-TGGCATT-----TTTATGCCTGAT-AA-----TC-CAAT---
	Entoloma_sicoense_PO_F2244_holotype                 AC---GAT---ATA-AT-TAGGCATTA------TTGCCTGTA-AA-----AC-TTAA---
	Entoloma_sicoense_PO_F2245                          AC---GAT---ATA-AT-TAGGCATTA------TTGCCTGTA-AA-----AC-TTAA---
	Entoloma_subcaesiocinctum_SAAS103                   AT---GGT----------------------TATAAACAACAAAAA-----AA-ATTA---
	Entoloma_subcaesiocinctum_SAAS133_holotype          AT---GGT----------------------TATAAACAACAAAAA-----AA-ATTA---
	Entoloma_subcorvinum_MGW1494                        AC---AA----ATA-GT-AAGGCAACT---TGCCTGCTTGT--AC----CTA-CAAT---
	Entoloma_subcorvinum_SAT1518905                     AC---AAT---AGA-GT-AAGGCAACT---TGCCTGCTTGT--AC----CTA-CAAT---
	'Entoloma subserrulatum TENN:068464'                AT---G--------------------G--TTATAAACA------------AA-ATTA---
	'Entoloma subserrulatum TENN:070407'                AT---GGT----------------------TATAAACA------------AA-ATTA---
	Entoloma_subtenuicystidiatum_GDGM_28459_holotype    AT---GAT---ATACAA---------------------AAT--AA-----AA-TACA---
	Entoloma_subtenuicystidiatum_GDGM_29246             AT---GAT---ATACAA---------------------AAT--AA-----AA-TACA---
	Entoloma_austrosinensis_HFJAU1414_holotype          AT---GAT---ACG-TTCTGGGCGT-----TATGTGCCCTGT-AA-----TA-TAAT---
	Entoloma_subpraegracile_HFJAU1822_holotype          AT---GCT---TTC--T-TAGGCTT-----ATAATGCCTGT--AA-----AC-ATAC---
	Entoloma_austrosinensis_HFJAU1907                   AT---GAT---ACG-TTCTGGGCGT-----TATGTGCCATGT-AA-----TA-TAAT---
	Entoloma_austrosinensis_HFJAU2616                   AT---GAT---ACG-TTCTGGGCGT-----TATGTGCCCTGT-AA-----TA-TAAT---
	Entoloma_austrosinensis_HFJAU2920                   AT---GAT---ACG-TTCTGGGCGT-----TATGTGCCCTGT-AA-----TA-TAAT---
	Entoloma_subpraegracile_HFJAU3094                   AT---GCT---TTC--T-TAGGCTT-----ATAATGCCTGT--AA-----AC-ATAC---
	Entoloma_subpraegracile_HFJAU3164                   AT---GCT---TTC--T-TAGGCTT-----ATAATGCCTGT--AA-----AC-ATAC---
	Entoloma_subpraegracile_HFJAU3168                   AT---GCT---TTC--T-TAGGCTT-----ATAATGCCTGT--AA-----AC-ATAC---
	Entoloma_wuyishanensis_HFJAU3571_holotype           AT---GTG---ATA-GT-TAGGCATTA---CGCATGCCTGT--AA-----AA-ATAC---
	Entoloma_wuyishanensis_HFJAU3871                    AT---GTG---ATA-GT-TAGGCATTA---CGCATGCCTGT--AA-----AA-ATAC---
	Entoloma_wuyishanensis_HFJAU3874                    AT---GTG---ATA-GT-TAGGCATTA---CGCATGCCTGT--AA-----AA-ATAC---
	Entoloma_wuyishanensis_HFJAU3878                    AT---GTG---ATA-GT-TAGGCATTA---CGCATGCCTGT--AA-----AA-ATGC---
	Entoloma_wuyishanensis_HFJAU3881                    AT---GTG---ATA-GT-TAGGCATTA---CGCATGCCTGT--AA-----AA-ATAC---
	Entoloma_griseosquamosum_HFJAU3967                  AT---ATC---ATA-GGGTAGGCAG----CATCATGCCTGT--AA-----AC-ATTT---
	Entoloma_griseosquamosum_HFJAU3969_holotype         AT---ATC---ATA-GGGTAGGCAG----CATCATGCCTGT--AA-----AC-ATTT---
	Entoloma_austrosinensis_HFJAU4048                   AT---GAT---ACG-TTCTGGGCGT-----TATGTGCCCTGT-AA-----TA-TAAT---
	Entoloma_subpraegracile_HFJAU5110                   AT---GCT---TTC--T-TAGGCTT-----ATAATGCCTGT--AA-----AC-ATAC---
	Entoloma_subpraegracile_HFJAU5115                   AT---GCT---TTC--T-TAGGCTT-----ATAATGCCTGT--AA-----AC-ATAC---
	Entoloma_subpraegracile_HFJAU5140                   AT---GCT---TTC--T-TAGGCTT-----ATAATGCCTGT--AA-----AC-ATAC---
	Entoloma_subpraegracile_HFJAU5175                   AT---GCT---TTC--T-TAGGCTT-----ATAATGCCTGT--AA-----AC-ATAC---
	Entoloma_subpraegracile_HFJAU5177                   AT---GCT---TTC--T-TAGGCTT-----ATAATGCCTGT--AA-----AC-ATAC---


	Enloloma_dislocatum_L0607565_holotype               ATACAACTTTCAACAACGGATCTCTTGGCTCTCGCATCGATGAAGAACGCAGCGAAATGC
	'Entoloma arion LE F-312692'                        ATACAACTTTCAACAACGGATCTCTTGGCTCTCGCATCGATGAAGAACGCAGCGAAATGC
	Entoloma_turci_WU25055                              ATACAACTTTCAACAACGGATCTCTTGGCTCTCGCATCGATGAAGAACGCAGCGAAATGC
	Entoloma_viridomarginatum_JAC15761                  ATACAACTTTCAACAACGGATCTCTTGGCTCTCGCATCGATGAAGAACGCAGCGAAATGC
	Entoloma_viridomarginatum_JAC12344                  ATACAACTTTCAACAACGGATCTCTTGGCTCTCGCATCGATGAAGAACGCAGCGAAATGC
	'Entoloma albinellum TENN:070403'                   ATACAACTTTCAACAACGGATCTCTTGGCTCTCGCATCGATGAAGAACGCAGCGAAATGC
	Entoloma_mastoideum_GDGM_28820                      TAACAACTTTCAACAACGGATCTCTTGGCTCTCGCATCGATGAAGAACGCAGCGAAATGC
	Entoloma_mastoideum_GDGM_26597                      TAACAACTTTCAACAACGGATCTCTTGGCTCTCGCATCGATGAAGAACGCAGCGAAATGC
	'Entoloma albidosimulans MEN 2004-065  isotype'     ????????????????????????????????????????????????????????????
	'Entoloma arion LE F-315917'                        ATACAACTTTCAACAACGGATCTCTTGGCTCTCGCATCGATGAAGAACGCAGCGAAATGC
	Entoloma_asprellum_TUF106064                        ATACAACTTTCAACAACGGATCTCTTGGCTCTCGCATCGATGAAGAACGCAGCGAAATGC
	Entoloma_atropapillatum_FK0898_holotype             ATACAACTTTCAACAACGGATCTCTTGGCTCTCGCATCGATGAAGAACGCAGCGAAATGC
	Entoloma_azureosquamulosum_HKAS_53408               ATACAACTTTCAACAACGGATCTCTTGGCTCTCGCATCGATGAAGAACGCAGCGAAATGC
	Entoloma_azureosquamulosum_GDGM_29254               ATACAACTTTCAACAACGGATCTCTTGGCTCTCGCATCGATGAAGAACGCAGCGAAATGC
	Entoloma_azureosquamulosum_GDGM_27355_holotype      ATACAACTTTCAACAACGGATCTCTTGGCTCTCGCATCGATGAAGAACGCAGCGAAATGC
	Entoloma_caespitosum_GDGM27564                      TAACAACTTTCAACAACGGATCTCTTGGCTCTCGCATCGATGAAGAACGCAGCGAAATGC
	Entoloma_caespitosum_GDGM_24025                     TAACAACTTTCAACAACGGATCTCTTGGCTCTCGCATCGATGAAGAACGCAGCGAAATGC
	Entoloma_caespitosum_GDGM_24026                     TAACAACTTTCAACAACGGATCTCTTGGCTCTCGCATCGATGAAGAACGCAGCGAAATGC
	'Enloloma dislocatum SFC-080612-01'                 ATACAACTTTCAACAACGGATCTCTTGGCTCTCGCATCGATGAAGAACGCAGCGAAATGC
	'Entoloma calceus O F-259457 holotype'              ATACAACTTTCAACAACGGATCTCTTGGCTCTCGCATCGATGAAGAACGCAGCGAAATGC
	Entoloma_calceus_LIP0402265                         ATACAACTTTCAACAACGGATCTCTTGGCTCTCGCATCGATGAAGAACGCAGCGAAATGC
	'Entoloma calceus JL12-19'                          ATACAACTTTCAACAACGGATCTCTTGGCTCTCGCATCGATGAAGAACGCAGCGAAATGC
	Entoloma_callipygmaeum_LE_312488                    ATACAACTTTCAACAACGGATCTCTTGGCTCTCGCATCGATGAAGAACGCAGCGAAATGC
	Entoloma_callipygmaeum_LE_312487                    ATACAACTTTCAACAACGGATCTCTTGGCTCTCGCATCGATGAAGAACGCAGCGAAATGC
	Entoloma_callipygmaeum_LE_253784_holotype           ATACAACTTTCAACAACGGATCTCTTGGCTCTCGCATCGATGAAGAACGCAGCGAAATGC
	'Entoloma carneogriseum O-F-256479'                 ATACAACTTTCAACAACGGATCTCTTGGCTCTCGCATCGATGAAGAACGCAGCGAAATGC
	Entoloma_cetratum_LE311888_neotype                  ATACAACTTTCAACAACGGATCTCTTGGCTCTCGCATCGATGAAGAACGCAGCGAAATGC
	Entoloma_chalybeum_LE254353                         ATACAACTTTCAACAACGGATCTCTTGGCTCTCGCATCGATGAAGAACGCAGCGAAATGC
	Entoloma_chalybeum_TUF105760                        ATACAACTTTCAACAACGGATCTCTTGGCTCTCGCATCGATGAAGAACGCAGCGAAATGC
	Enloloma_dislocatum_TUF105920_Paratype              ATACAACTTTCAACAACGGATCTCTTGGCTCTCGCATCGATGAAGAACGCAGCGAAATGC
	Entoloma_consanguineum_PDD80751                     ATACAACTTTCAACAACGGATCTCTTGGCTCTCGCATCGATGAAGAACGCAGCGAAATGC
	Entoloma_consanguineum_PDD80751.2                   ATACAACTTTCAACAACGGATCTCTTGGCTCTCGCATCGATGAAGAACGCAGCGAAATGC
	'Entoloma coracis O F-256850 holotype'              ATACAACTTTCAACAACGGATCTCTTGGCTCTTGCATCGATGACGAACGCAGCGAAATGC
	'Entoloma coracis O-F-67255'                        ATACAACTTTCAACAACGGATCTCTTGGCTCTTGCATCGATGACGAACGCAGCGAAATGC
	'Entoloma coracis O-F-251952'                       ATACAACTTTCAACAACGGATCTCTTGGCTCTTGCATCGATGACGAACGCAGCGAAATGC
	Entoloma_corvinum_FA_4261                           ATACAACTTTCAACAACGGATCTCTTGGCTCTCGCATCGATGAAGAACGCAGCGAAATGC
	Entoloma_cyanostipitum_GDGM31318_holotype           ATACAACTTTCAACAACGGATCTCTTGGCTCTCGCATCGATGAAGAACGCAGCGAAATGC
	Entoloma_cyanostipitum_SAAS2239                     ATACAACTTTCAACAACGGATCTCTTGGCTCTCGCATCGATGAAGAACGCAGCGAAATGC
	Entoloma_cyanostipitum_GDGM31294                    ATACAACTTTCAACAACGGATCTCTTGGCTCTCGCATCGATGAAGAACGCAGCGAAATGC
	Entoloma_exile_Lueck8                               ATACAACTTTCAACAACGGATCTCTTGGCTCTCGCATCGATGAAGAACGCAGCGAAATGC
	Enloloma_olivaceomarginatum_PUL_00036174_holotype   ATACAACTTTCAACAACGGATCTCTTGGCTCTCGCATCGATGAAGAACGCAGCGAAATGC
	Entoloma_exile_KM_187354                            ATACAACTTTCAACAACGGATCTCTTGGCTCTCGCATCGATGAAGAACGCAGCGAAATGC
	Entoloma_griseocyaneum_LE254351                     TTACAACTTTCAACAACGGATCTCTTGGCTCTCGCATCGATGAAGAACGCAGCGAAATGC
	Entoloma_griseocyaneum_KaiR997                      TTACAACTTTCAACAACGGATCTCTTGGCTCTCGCATCGATGAAGAACGCAGCGAAATGC
	'Entoloma icarus LE F-312696 holotype'              ATACAACTTTCAACAACGGATCTCTTGGCTCTCGCATCGATGAAGAACGCAGCGAAATGC
	'Entoloma icarus LE F-312697'                       ATACAACTTTCAACAACGGATCTCTTGGCTCTCGCATCGATGAAGAACGCAGCGAAATGC
	Entoloma_incanum_LE312503_neotype                   ATACAACTTTCAACAACGGATCTCTTGGCTCTCGCATCGATGAAGAACGCAGCGAAATGC
	Entoloma_incanum_LE311794                           ATACAACTTTCAACAACGGATCTCTTGGCTCTCGCATCGATGAAGAACGCAGCGAAATGC
	Entoloma_incanum_LE315858                           ATACAACTTTCAACAACGGATCTCTTGGCTCTCGCATCGATGAAGAACGCAGCGAAATGC
	Entoloma_isborscanum_LE_312486                      ATACAACTTTCAACAACGGATCTCTTGGCTCTTGCATCGATGACGAACGCAGCGAAATGC
	Entoloma_isborscanum_LE_302088_holotype             ATACAACTTTCAACAACGGATCTCTTGGCTCTTGCATCGATGACGAACGCAGCGAAATGC
	Enloloma_perchalybeum_GB_0209474_holotype           ATACAACTTTCAACAACGGATCTCTTGGCTCTCGCATCGATGAAGAACGCAGCGAAATGC
	Entoloma_isborscanum_LE_312679                      ATACAACTTTCAACAACGGATCTCTTGGCTCTTGCATCGATGACGAACGCAGCGAAATGC
	'Entoloma kauffmanii KA13-1202'                     ATACAACTTTCAACAACGGATCTCTTGGCTCTCGCATCGATGAAGAACGCAGCGAAATGC
	'Entoloma linkii O-F-256353'                        ATACAACTTTCAACAACGGATCTCTTGGTTCTCGCATCGATGAAGAACGCAGCGAAATGC
	'Entoloma meridionale ACAM 2014-0127'               ATACAACTTTCAACAACGGATCTCTTGGCTCTCGCATCGATGAAGAACGCAGCGAAATGC
	'Entoloma meridionale ACAM 2018-0152'               ATACAACTTTCAACAACGGATCTCTTGGCTCTCGCATCGATGAAGAACGCAGCGAAATGC
	'Entoloma meridionale ACAM 2018-0153 holotype'      ATACAACTTTCAACAACGGATCTCTTGGCTCTCGCATCGATGAAGAACGCAGCGAAATGC
	Entoloma_minutigranulosum_LE_312484                 ATACAACTTTCAACAACGGATCTCTTGGCTCTCGCATCGATGAAGAACGCAGCGAAATGC
	Entoloma_minutigranulosum_LE_312483                 ATACAACTTTCAACAACGGATCTCTTGGCTCTCGCATCGATGAAGAACGCAGCGAAATGC
	Entoloma_minutigranulosum_LE_302096_holotype        ATACAACTTTCAACAACGGATCTCTTGGCTCTCGCATCGATGAAGAACGCAGCGAAATGC
	Entoloma_mougeotii_TUF106917                        AAACAACTTTCAACAACGGATCTCTTGGCTCTCGCATCGATGAAGAACGCAGCGAAATGC
	Enloloma_perchalybeum_TUR190180                     ATACAACTTTCAACAACGGATCTCTTGGCTCTCGCATCGATGAAGAACGCAGCGAAATGC
	Entoloma_mougeotii_TUF101633                        AAACAACTTTCAACAACGGATCTCTTGGCTCTCGCATCGATGAAGAACGCAGCGAAATGC
	Entoloma_mougeotii_TUF106505                        AAACAACTTTCAACAACGGATCTCTTGGCTCTCGCATCGATGAAGAACGCAGCGAAATGC
	'Entoloma mutabilipes TUR610/12'                    ATACAACTTTCAACAACGGATCTCTTGGCTCTCGCATCGATGAAGAACGCAGCGAAATGC
	Entoloma_mutabilipes_TUR8788                        ATACAACTTTCAACAACGGATCTCTTGGCTCTCGCATCGATGAAGAACGCAGCGAAATGC
	'Entoloma notabile L-0607514 holotype'              ATACAACTTTCAACAACGGATCTCTTGGTTCTCGCATCGATGAAGAACGCAGCGAAATGC
	'Entoloma pallidostriatum L-0607566 holotype'       ATACAACTTTCAACAACGGATCTCTTGGCTCTCGCATCGATGAAGAACGCAGCGAAATGC
	Entoloma_perasprellum_GC01100310_holotype           TTACAACTTTCAACAACGGATCTCTTGGCTCTCGCATCGATGAAGAACGCAGCGAAATGC
	'Entoloma perasprellum GB-0204547 / JBJ 19-107'     TTACAACTTTCAACAACGGATCTCTTGGCTCTCGCATCGATGAAGAACGCAGCGAAATGC
	'Entoloma perasprellum GB-0204548 / JBJ 19-122'     TTACAACTTTCAACAACGGATCTCTTGGCTCTCGCATCGATGAAGAACGCAGCGAAATGC
	Entoloma_poliopus_TUF120264                         ATACAACTTTCAACAACGGATCTCTTGGCTCTCGCATCGATGAAGAACGCAGCGAAATGC
	'Entoloma argus LE F-312694 holotype'               ATACAACTTTCAACAACGGATCTCTTGGCTCTCGCATCGATGAAGAACGCAGCGAAATGC
	Entoloma_praegracile_GDGM29251                      ATACAACTTTCAACAACGGATCTCTTGGCTCTCGCATCGATGAAGAACGCAGCGAAATGC
	Entoloma_praegracile_GDGM_29256                     ATACAACTTTCAACAACGGATCTCTTGGCTCTCGCATCGATGAAGAACGCAGCGAAATGC
	Entoloma_pseudocoelestinum_Lueck10                  ATACAACTTTCAACAACGGATCTCTTGGCTCTCGCATCGATGAAGAACGCAGCGAAATGC
	Entoloma_pseudocoelestinum_KM_132400                ATACAACTTTCAACAACGGATCTCTTGGCTCTCGCATCGATGAAGAACGCAGCGAAATGC
	'Entoloma pseudosubcorvinum SDBR-CMUNK0985 holotype' ATACAACTTTCAACAACGGATCTCTTGGCTCTCGCATCGATGAAGAACGCAGCGAAATGC
	'Entoloma pseudosubcorvinum SDBR-CMUNK1367'         ATACAACTTTCAACAACGGATCTCTTGGCTCTCGCATCGATGAAGAACGCAGCGAAATGC
	Entoloma_pulchripes_LE_312485                       ATACAACTTTCAACAACGGATCTCTTGGCTCTCGCATCGATGAAGAACGCAGCGAAATGC
	Entoloma_pulchripes_LE_311808_holotype              ATACAACTTTCAACAACGGATCTCTTGGCTCTCGCATCGATGAAGAACGCAGCGAAATGC
	Entoloma_pulchripes_LE_311809                       ATACAACTTTCAACAACGGATCTCTTGGCTCTCGCATCGATGAAGAACGCAGCGAAATGC
	'Entoloma queletii OKA-TR1002'                      ATACAACTTTCAACAACGGATCTCTTGGCTCTCGCATCGATGAAGAACGCAGCGAAATGC
	'Entoloma argus LE F-315916'                        ATACAACTTTCAACAACGGATCTCTTGGCTCTCGCATCGATGAAGAACGCAGCGAAATGC
	Entoloma_queletii_TUF141044                         ATACAACTTTCAACAACGGATCTCTTGGCTCTCGCATCGATGAAGAACGCAGCGAAATGC
	'Entoloma riparium L-0607563 holotype'              ATACAACTTTCAACAACGGATCTCTTGGCTCTCGCATCGATGAAGAACGCAGCGAAATGC
	Entoloma_riparium_TUF120259                         ATACAACTTTCAACAACGGATCTCTTGGCTCTCGCATCGATGAAGAACGCAGCGAAATGC
	'Entoloma septentrionale O F-254295 holotype'       ATACAACTTTCAACAACGGATCTCTTGGCTCTCGCATCGATGAAGAACGCAGCGAAATGC
	Entoloma_sericeum_KaiR237                           ATACAACTTTCAACAACGGATCTCTTGGCTCTCGCATCGATGAAGAACGCAGCGAAATGC
	Entoloma_sericeum_VHAs03_2                          ATACAACTTTCAACAACGGATCTCTTGGCTCTCGCATCGATGAAGAACGCAGCGAAATGC
	'Entoloma serrulatum O-F-158208/DMS-730296'         ATACAACTTTCAACAACGGATCTCTTGGCTCTTGCATCGATGACGAACGCAGCGAAATGC
	Entoloma_serrulatum_LE_254361                       ATACAACTTTCAACAACGGATCTCTTGGCTCTTGCATCGATGACGAACGCAGCGAAATGC
	'Entoloma serrulatum EnSe-1'                        ATACAACTTTCAACAACGGATCTCTTGGCTCTTGCATCGATGACGAACGCAGCGAAATGC
	'Entoloma arion LE F-312691 holotype'               ATACAACTTTCAACAACGGATCTCTTGGCTCTCGCATCGATGAAGAACGCAGCGAAATGC
	Entoloma_sicoense_PO_F2244_holotype                 ATACAACTTTCAACAACGGATCTCTTGGCTCTCGCATCGATGAAGAACGCAGCGAAATGC
	Entoloma_sicoense_PO_F2245                          ATACAACTTTCAACAACGGATCTCTTGGCTCTCGCATCGATGAAGAACGCAGCGAAATGC
	Entoloma_subcaesiocinctum_SAAS103                   ATACAACTTTCAACAACGGATCTCTTGGCTCTTGCATCGATGACGAACGCAGCGAAATGC
	Entoloma_subcaesiocinctum_SAAS133_holotype          ATACAACTTTCAACAACGGATCTCTTGGCTCTTGCATCGATGACGAACGCAGCGAAATGC
	Entoloma_subcorvinum_MGW1494                        ATACAACTTTCAACAACGGATCTCTTGGCTCTCGCATCGATGAAGAACGCAGCGAAATGC
	Entoloma_subcorvinum_SAT1518905                     ATACAACTTTCAACAACGGATCTCTTGGCTCTCGCATCGATGAAGAACGCAGCGAAATGC
	'Entoloma subserrulatum TENN:068464'                ATACAACTTTCAACAACGGATCTCTTGGCTCTTGCATCGATGACGAACGCAGCGAAATGC
	'Entoloma subserrulatum TENN:070407'                ATACAACTTTCAACAACGGATCTCTTGGCTCTTGCATCGATGACGAACGCAGCGAAATGC
	Entoloma_subtenuicystidiatum_GDGM_28459_holotype    ATACAACTTTCAACAACGGATCTCTTGGCTCTCGCATCGATGAAGAACGCAGCGAAATGC
	Entoloma_subtenuicystidiatum_GDGM_29246             ATACAACTTTCAACAACGGATCTCTTGGCTCTCGCATCGATGAAGAACGCAGCGAAATGC
	Entoloma_austrosinensis_HFJAU1414_holotype          ATACAACTTTCAACAACGGATCTCTTGGCTCTCGCATCGATGAAGAACGCAGCGAAATGC
	Entoloma_subpraegracile_HFJAU1822_holotype          ATACAACTTTCAACAACGGATCTCTTGGCTCTCGCATCGATGAAGAACGCAGCGAAATGC
	Entoloma_austrosinensis_HFJAU1907                   ATACAACTTTCAACAACGGATCTCTTGGCTCTCGCATCGATGAAGAACGCAGCGAAATGC
	Entoloma_austrosinensis_HFJAU2616                   ATACAACTTTCAACAACGGATCTCTTGGCTCTCGCATCGATGAAGAACGCAGCGAAATGC
	Entoloma_austrosinensis_HFJAU2920                   ATACAACTTTCAACAACGGATCTCTTGGCTCTCGCATCGATGAAGAACGCAGCGAAATGC
	Entoloma_subpraegracile_HFJAU3094                   ATACAACTTTCAACAACGGATCTCTTGGCTCTCGCATCGATGAAGAACGCAGCGAAATGC
	Entoloma_subpraegracile_HFJAU3164                   ATACAACTTTCAACAACGGATCTCTTGGCTCTCGCATCGATGAAGAACGCAGCGAAATGC
	Entoloma_subpraegracile_HFJAU3168                   ATACAACTTTCAACAACGGATCTCTTGGCTCTCGCATCGATGAAGAACGCAGCGAAATGC
	Entoloma_wuyishanensis_HFJAU3571_holotype           ATACAACTTTCAACAACGGATCTCTTGGCTCTCGCATCGATGAAGAACGCAGCGAAATGC
	Entoloma_wuyishanensis_HFJAU3871                    ATACAACTTTCAACAACGGATCTCTTGGCTCTCGCATCGATGAAGAACGCAGCGAAATGC
	Entoloma_wuyishanensis_HFJAU3874                    ATACAACTTTCAACAACGGATCTCTTGGCTCTCGCATCGATGAAGAACGCAGCGAAATGC
	Entoloma_wuyishanensis_HFJAU3878                    ATACAACTTTCAACAACGGATCTCTTGGCTCTCGCATCGATGAAGAACGCAGCGAAATGC
	Entoloma_wuyishanensis_HFJAU3881                    ATACAACTTTCAACAACGGATCTCTTGGCTCTCGCATCGATGAAGAACGCAGCGAAATGC
	Entoloma_griseosquamosum_HFJAU3967                  ATACAACTTTCAACAACGGATCTCTTGGCTCTCGCATCGATGAAGAACGCAGCGAAATGC
	Entoloma_griseosquamosum_HFJAU3969_holotype         ATACAACTTTCAACAACGGATCTCTTGTCTCTCGCATCGATGAAGAACGCAGCGAAATGC
	Entoloma_austrosinensis_HFJAU4048                   ATACAACTTTCAACAACGGATCTCTTGGCTCTCGCATCGATGAAGAACGCAGCGAAATGC
	Entoloma_subpraegracile_HFJAU5110                   ATACAACTTTCAACAACGGATCTCTTGGCTCTCGCATCGATGAAGAACGCAGCGAAATGC
	Entoloma_subpraegracile_HFJAU5115                   ATACAACTTTCAACAACGGATCTCTTGGCTCTCGCATCGATGAAGAACGCAGCGAAATGC
	Entoloma_subpraegracile_HFJAU5140                   ATACAACTTTCAACAACGGATCTCTTGGCTCTCGCATCGATGAAGAACGCAGCGAAATGC
	Entoloma_subpraegracile_HFJAU5175                   ATACAACTTTCAACAACGGATCTCTTGGCTCTCGCATCGATGAAGAACGCAGCGAAATGC
	Entoloma_subpraegracile_HFJAU5177                   ATACAACTTTCAACAACGGATCTCTTGGCTCTCGCATCGATGAAGAACGCAGCGAAATGC


	Enloloma_dislocatum_L0607565_holotype               GATAAGTAATGTGAATTGCAGAATTCAGTGAATCATCGAATCTTTGAACGCACCTTGCGC
	'Entoloma arion LE F-312692'                        GATAAGTAATGTGAATTGCAGAATTCAGTGAATCATCGAATCTTTGAACGCACCTTGCGC
	Entoloma_turci_WU25055                              GATAAGTAATGTGAATTGCAGAATTCAGTGAATCATCGAATCTTTGAACGCACCTTGCGC
	Entoloma_viridomarginatum_JAC15761                  GATAAGTAATGTGAATTGCAGAATTCAGTGAATCATCGAATCTTTGAACGCACCTTGCGC
	Entoloma_viridomarginatum_JAC12344                  GATAAGTAATGTGAATTGCAGAATTCAGTGAATCATCGAATCTTTGAACGCACCTTGCGC
	'Entoloma albinellum TENN:070403'                   GATAAGTAATGTGAATTGCAGAATTCAGTGAATCATCGAATCTTTGAACGCACCTTGCGC
	Entoloma_mastoideum_GDGM_28820                      GATAAGTAATGTGAATTGCAGAATTCAGTGAATCATCGAATCTTTGAACGCACCTTGCGC
	Entoloma_mastoideum_GDGM_26597                      GATAAGTAATGTGAATTGCAGAATTCAGTGAATCATCGAATCTTTGAACGCACCTTGCGC
	'Entoloma albidosimulans MEN 2004-065  isotype'     ????????????????????????????????????????????????????????????
	'Entoloma arion LE F-315917'                        GATAAGTAATGTGAATTGCAGAATTCAGTGAATCATCGAATCTTTGAACGCACCTTGCGC
	Entoloma_asprellum_TUF106064                        GATAAGTAATGTGAATTGCAGAATTCAGTGAATCATCGAATCTTTGAACGCACCTTGCGC
	Entoloma_atropapillatum_FK0898_holotype             GATAAGTAATGTGAATTGCAGAATTCAGTGAATCATCGAATCTTTGAACGCACCTTGCGC
	Entoloma_azureosquamulosum_HKAS_53408               GATAAGTAATGTGAATTGCAGAATTCAGTGAATCATCGAATCTTTGAACGCACCTTGCGC
	Entoloma_azureosquamulosum_GDGM_29254               GATAAGTAATGTGAATTGCAGAATTCAGTGAATCATCGAATCTTTGAACGCACCTTGCGC
	Entoloma_azureosquamulosum_GDGM_27355_holotype      GATAAGTAATGTGAATTGCAGAATTCAGTGAATCATCGAATCTTTGAACGCACCTTGCGC
	Entoloma_caespitosum_GDGM27564                      GATAAGTAATGTGAATTGCAGAATTCAGTGAATCATCGAATCTTTGAACGCACCTTGCGC
	Entoloma_caespitosum_GDGM_24025                     GATAAGTAATGTGAATTGCAGAATTCAGTGAATCATCGAATCTTTGAACGCACCTTGCGC
	Entoloma_caespitosum_GDGM_24026                     GATAAGTAATGTGAATTGCAGAATTCAGTGAATCATCGAATCTTTGAACGCACCTTGCGC
	'Enloloma dislocatum SFC-080612-01'                 GATAAGTAATGTGAATTGCAGAATTCAGTGAATCATCGAATCTTTGAACGCACCTTGCGC
	'Entoloma calceus O F-259457 holotype'              GATAAGTAATGTGAATTGCAGAATTCAGTGAATCATCGAATCTTTGAACGCACCTTGCGC
	Entoloma_calceus_LIP0402265                         GATAAGTAATGTGAATTGCAGAATTCAGTGAATCATCGAATCTTTGAACGCACCTTGCGC
	'Entoloma calceus JL12-19'                          GATAAGTAATGTGAATTGCAGAATTCAGTGAATCATCGAATCTTTGAACGCACCTTGCGC
	Entoloma_callipygmaeum_LE_312488                    GATAAGTAATGTGAATTGCAGAATTCAGTGAATCATCGAATCTTTGAACGCACCTTGCGC
	Entoloma_callipygmaeum_LE_312487                    GATAAGTAATGTGAATTGCAGAATTCAGTGAATCATCGAATCTTTGAACGCACCTTGCGC
	Entoloma_callipygmaeum_LE_253784_holotype           GATAAGTAATGTGAATTGCAGAATTCAGTGAATCATCGAATCTTTGAACGCACCTTGCGC
	'Entoloma carneogriseum O-F-256479'                 GATAAGTAATGTGAATTGCAGAATTCAGTGAATCATCGAATCTTTGAACGCACCTTGCGC
	Entoloma_cetratum_LE311888_neotype                  GATAAGTAATGTGAATTGCAGAATTCAGTGAATCATCGAATCTTTGAACGCACCTTGCGC
	Entoloma_chalybeum_LE254353                         GATAAGTAATGTGAATTGCAGAATTCAGTGAATCATCGAATCTTTGAACGCACCTTGCGC
	Entoloma_chalybeum_TUF105760                        GATAAGTAATGTGAATTGCAGAATTCAGTGAATCATCGAATCTTTGAACGCACCTTGCGC
	Enloloma_dislocatum_TUF105920_Paratype              GATAAGTAATGTGAATTGCAGAATTCAGTGAATCATCGAATCTTTGAACGCACCTTGCGC
	Entoloma_consanguineum_PDD80751                     GATAAGTAATGTGAATTGCAGAATTCAGTGAATCATCGAATCTTTGAACGCACCTTGCGC
	Entoloma_consanguineum_PDD80751.2                   GATAAGTAATGTGAATTGCAGAATTCAGTGAATCATCGAATCTTTGAACGCACCTTGCGC
	'Entoloma coracis O F-256850 holotype'              GATAAGTAATGTGAATTGCAGAATTCAGTGAATCATCGAATCTTTGAACGCACCTTGCGC
	'Entoloma coracis O-F-67255'                        GATAAGTAATGTGAATTGCAGAATTCAGTGAATCATCGAATCTTTGAACGCACCTTGCGC
	'Entoloma coracis O-F-251952'                       GATAAGTAATGTGAATTGCAGAATTCAGTGAATCATCGAATCTTTGAACGCACCTTGCGC
	Entoloma_corvinum_FA_4261                           GATAAGTAATGTGAATTGCAGAATTCAGTGAATCATCGAATCTTTGAACGCACCTTGCGC
	Entoloma_cyanostipitum_GDGM31318_holotype           GATAAGTAATGTGAATTGCAGAATTCAGTGAATCATCGAATCTTTGAACGCACCTTGCGC
	Entoloma_cyanostipitum_SAAS2239                     GATAAGTAATGTGAATTGCAGAATTCAGTGAATCATCGAATCTTTGAACGCACCTTGCGC
	Entoloma_cyanostipitum_GDGM31294                    GATAAGTAATGTGAATTGCAGAATTCAGTGAATCATCGAATCTTTGAACGCACCTTGCGC
	Entoloma_exile_Lueck8                               GATAAGTAATGTGAATTGCAGAATTCAGTGAATCATCGAATCTTTGAACGCACCTTGCGC
	Enloloma_olivaceomarginatum_PUL_00036174_holotype   GATAAGTAATGTGAATTGCAGAATTCAGTGAATCATCGAATCTTTGAACGCACCTTGCGC
	Entoloma_exile_KM_187354                            GATAAGTAATGTGAATTGCAGAATTCAGTGAATCATCGAATCTTTGAACGCACCTTGCGC
	Entoloma_griseocyaneum_LE254351                     GATAAGTAATGTGAATTGCAGAATTCAGTGAATCATCGAATCTTTGAACGCACCTTGCGC
	Entoloma_griseocyaneum_KaiR997                      GATAAGTAATGTGAATTGCAGAATTCAGTGAATCATCGAATCTTTGAACGCACCTTGCGC
	'Entoloma icarus LE F-312696 holotype'              GATAAGTAATGTGAATTGCAGAATTCAGTGAATCATCGAATCTTTGAACGCACCTTGCGC
	'Entoloma icarus LE F-312697'                       GATAAGTAATGTGAATTGCAGAATTCAGTGAATCATCGAATCTTTGAACGCACCTTGCGC
	Entoloma_incanum_LE312503_neotype                   GATAAGTAATGTGAATTGCAGAATTCAGTGAATCATCGAATCTTTGAACGCACCTTGCGC
	Entoloma_incanum_LE311794                           GATAAGTAATGTGAATTGCAGAATTCAGTGAATCATCGAATCTTTGAACGCACCTTGCGC
	Entoloma_incanum_LE315858                           GATAAGTAATGTGAATTGCAGAATTCAGTGAATCATCGAATCTTTGAACGCACCTTGCGC
	Entoloma_isborscanum_LE_312486                      GATAAGTAATGTGAATTGCAGAATTCAGTGAATCATCGAATCTTTGAACGCACCTTGCGC
	Entoloma_isborscanum_LE_302088_holotype             GATAAGTAATGTGAATTGCAGAATTCAGTGAATCATCGAATCTTTGAACGCACCTTGCGC
	Enloloma_perchalybeum_GB_0209474_holotype           GATAAGTAATGTGAATTGCAGAATTCAGTGAATCATCGAATCTTTGAACGCACCTTGCGC
	Entoloma_isborscanum_LE_312679                      GATAAGTAATGTGAATTGCAGAATTCAGTGAATCATCGAATCTTTGAACGCACCTTGCGC
	'Entoloma kauffmanii KA13-1202'                     GATAAGTAATGTGAATTGCAGAATTCAGTGAATCATCGAATCTTTGAACGCACCTTGCGC
	'Entoloma linkii O-F-256353'                        GATAAGTAATGTGAATTGCAGAATTCAGTGAATCATCGAATCTTTGAACGCACCTTGCGC
	'Entoloma meridionale ACAM 2014-0127'               GATAAGTAATGTGAATTGCAGAATTCAGTGAATCATCGAATCTTTGAACGCACCTTGCGC
	'Entoloma meridionale ACAM 2018-0152'               GATAAGTAATGTGAATTGCAGAATTCAGTGAATCATCGAATCTTTGAACGCACCTTGCGC
	'Entoloma meridionale ACAM 2018-0153 holotype'      GATAAGTAATGTGAATTGCAGAATTCAGTGAATCATCGAATCTTTGAACGCACCTTGCGC
	Entoloma_minutigranulosum_LE_312484                 GATAAGTAATGTGAATTGCAGAATTCAGTGAATCATCGAATCTTTGAACGCACCTTGCGC
	Entoloma_minutigranulosum_LE_312483                 GATAAGTAATGTGAATTGCAGAATTCAGTGAATCATCGAATCTTTGAACGCACCTTGCGC
	Entoloma_minutigranulosum_LE_302096_holotype        GATAAGTAATGTGAATTGCAGAATTCAGTGAATCATCGAATCTTTGAACGCACCTTGCGC
	Entoloma_mougeotii_TUF106917                        GATAAGTAATGTGAATTGCAGAATTCAGTGAATCATCGAATCTTTGAACGCACCTTGCGC
	Enloloma_perchalybeum_TUR190180                     GATAAGTAATGTGAATTGCAGAATTCAGTGAATCATCGAATCTTTGAACGCACCYTGCGC
	Entoloma_mougeotii_TUF101633                        GATAAGTAATGTGAATTGCAGAATTCAGTGAATCATCGAATCTTTGAACGCACCTTGCGC
	Entoloma_mougeotii_TUF106505                        GATAAGTAATGTGAATTGCAGAATTCAGTGAATCATCGAATCTTTGAACGCACCTTGCGC
	'Entoloma mutabilipes TUR610/12'                    GATAAGTAATGTGAATTGCAGAATTCAGTGAATCATCGAATCTTTGAACGCACCTTGCGC
	Entoloma_mutabilipes_TUR8788                        GATAAGTAATGTGAATTGCAGAATTCAGTGAATCATCGAATCTTTGAACGCACCTTGCGC
	'Entoloma notabile L-0607514 holotype'              GATAAGTAATGTGAATTGCAGAATTCAGTGAATCATCGAATCTTTGAACGCACCTTGCGC
	'Entoloma pallidostriatum L-0607566 holotype'       GATAAGTAATGTGAATTGCAGAATTCAGTGAATCATCGAATCTTTGAACGCACCTTGCGC
	Entoloma_perasprellum_GC01100310_holotype           GATAAGTAATGTGAATTGCAGAATTCAGTGAATCATCGAATCTTTGAACGCACCTTGCGC
	'Entoloma perasprellum GB-0204547 / JBJ 19-107'     GATAAGTAATGTGAATTGCAGAATTCAGTGAATCATCGAATCTTTGAACGCACCTTGCGC
	'Entoloma perasprellum GB-0204548 / JBJ 19-122'     GATAAGTAATGTGAATTGCAGAATTCAGTGAATCATCGAATCTTTGAACGCACCTTGCGC
	Entoloma_poliopus_TUF120264                         GATAAGTAATGTGAATTGCAGAATTCAGTGAATCATCGAATCTTTGAACGCACCTTGCGC
	'Entoloma argus LE F-312694 holotype'               GATAAGTAATGTGAATTGCAGAATTCAGTGAATCATCGAATCTTTGAACGCACCTTGCGC
	Entoloma_praegracile_GDGM29251                      GATAAGTAATGTGAATTGCAGAATTCAGTGAATCATCGAATCTTTGAACGCACCTTGCGC
	Entoloma_praegracile_GDGM_29256                     GATAAGTAATGTGAATTGCAGAATTCAGTGAATCATCGAATCTTTGAACGCACCTTGCGC
	Entoloma_pseudocoelestinum_Lueck10                  GATAAGTAATGTGAATTGCAGAATTCAGTGAATCATCGAATCTTTGAACGCACCTTGCGC
	Entoloma_pseudocoelestinum_KM_132400                GATAAGTAATGTGAATTGCAGAATTCAGTGAATCATCGAATCTTTGAACGCACCTTGCGC
	'Entoloma pseudosubcorvinum SDBR-CMUNK0985 holotype' GATAAGTAATGTGAATTGCAGAATTCAGTGAATCATCGAATCTTTGAACGCATCTTGCAC
	'Entoloma pseudosubcorvinum SDBR-CMUNK1367'         GATAAGTAATGTGAATTGCAGAATTCAGTGAATCATCGAATCTTTGAACGCATCTTGCAC
	Entoloma_pulchripes_LE_312485                       GATAAGTAATGTGAATTGCAGAATTCAGTGAATCATCGAATCTTTGAACGCACCTTGCGC
	Entoloma_pulchripes_LE_311808_holotype              GATAAGTAATGTGAATTGCAGAATTCAGTGAATCATCGAATCTTTGAACGCACCTTGCGC
	Entoloma_pulchripes_LE_311809                       GATAAGTAATGTGAATTGCAGAATTCAGTGAATCATCGAATCTTTGAACGCACCTTGCGC
	'Entoloma queletii OKA-TR1002'                      GATAAGTAATGTGAATTGCAGAATTCAGTGAATCATCGAATCTTTGAACGCACCTTGCGC
	'Entoloma argus LE F-315916'                        GATAAGTAATGTGAATTGCAGAATTCAGTGAATCATCGAATCTTTGAACGCACCTTGCGC
	Entoloma_queletii_TUF141044                         GATAAGTAATGTGAATTGCAGAATTCAGTGAATCATCGAATCTTTGAACGCACCTTGCGC
	'Entoloma riparium L-0607563 holotype'              GATAAGTAATGTGAATTGCAGAATTCAGTGAATCATCGAATCTTTGAACGCACCTTGCGC
	Entoloma_riparium_TUF120259                         GATAAGTAATGTGAATTGCAGAATTCAGTGAATCATCGAATCTTTGAACGCACCTTGCGC
	'Entoloma septentrionale O F-254295 holotype'       GATAAGTAATGTGAATTGCAGAATTCAGTGAATCATCGAATCTTTGAACGCACCTTGCGC
	Entoloma_sericeum_KaiR237                           GATAAGTAATGTGAATTGCAGAATTCAGTGAATCATCGAATCTTTGAACGCACCTTGCGC
	Entoloma_sericeum_VHAs03_2                          GATAAGTAATGTGAATTGCAGAATTCAGTGAATCATCGAATCTTTGAACGCACCTTGCGC
	'Entoloma serrulatum O-F-158208/DMS-730296'         GATAAGTAATGTGAATTGCAGAATTCAGTGAATCATCGAATCTTTGAACGCACCTTGCGC
	Entoloma_serrulatum_LE_254361                       GATAAGTAATGTGAATTGCAGAATTCAGTGAATCATCGAATCTTTGAACGCACCTTGCGC
	'Entoloma serrulatum EnSe-1'                        GATAAGTAATGTGAATTGCAGAATTCAGTGAATCATCGAATCTTTGAACGCACCTTGCGC
	'Entoloma arion LE F-312691 holotype'               GATAAGTAATGTGAATTGCAGAATTCAGTGAATCATCGAATCTTTGAACGCACCTTGCGC
	Entoloma_sicoense_PO_F2244_holotype                 GATAAGTAATGTGAATTGCAGAATTCAGTGAATCATCGAATCTTTGAACGCACCTTGCGC
	Entoloma_sicoense_PO_F2245                          GATAAGTAATGTGAATTGCAGAATTCAGTGAATCATCGAATCTTTGAACGCACCTTGCGC
	Entoloma_subcaesiocinctum_SAAS103                   GATAAGTAATGTGAATTGCAGAATTCAGTGAATCATCGAATCTTTGAACGCACCTTGCGC
	Entoloma_subcaesiocinctum_SAAS133_holotype          GATAAGTAATGTGAATTGCAGAATTCAGTGAATCATCGAATCTTTGAACGCACCTTGCGC
	Entoloma_subcorvinum_MGW1494                        GATAAGTAATGTGAATTGCAGAATTCAGTGAATCATCGAATCTTTGAACGCATCTTGCAC
	Entoloma_subcorvinum_SAT1518905                     GATAAGTAATGTGAATTGCAGAATTCAGTGAATCATCGAATCTTTGAACGCATCTTGCAC
	'Entoloma subserrulatum TENN:068464'                GATAAGTAATGTGAATTGCAGAATTCAGTGAATCATCGAATCTTTGAACGCACCTTGCGC
	'Entoloma subserrulatum TENN:070407'                GATAAGTAATGTGAATTGCAGAATTCAGTGAATYATCGAATCTTTGAACGCACCTTGCGC
	Entoloma_subtenuicystidiatum_GDGM_28459_holotype    GATAAGTAATGTGAATTGCAGAATTCAGTGAATCATCGAATCTTTGAACGCACCTTGCGC
	Entoloma_subtenuicystidiatum_GDGM_29246             GATAAGTAATGTGAATTGCAGAATTCAGTGAATCATCGAATCTTTGAACGCACCTTGCGC
	Entoloma_austrosinensis_HFJAU1414_holotype          GATAAGTAATGTGAATTGCAGAATTCAGTGAATCATCGAATCTTTGAACGCACCTTGCGC
	Entoloma_subpraegracile_HFJAU1822_holotype          GATAAGTAATGTGAATTGCAGAATTCAGTGAATCATCGAATCTTTGAACGCACCTTGCGC
	Entoloma_austrosinensis_HFJAU1907                   GATAAGTAATGTGAATTGCAGAATTCAGTGAATCATCGAATCTTTGAACGCACCTTGCGC
	Entoloma_austrosinensis_HFJAU2616                   GATAAGTAATGTGAATTGCAGAATTCAGTGAATCATCGAATCTTTGAACGCACCTTGCGC
	Entoloma_austrosinensis_HFJAU2920                   GATAAGTAATGTGAATTGCAGAATTCAGTGAATCATCGAATCTTTGAACGCACCTTGCGC
	Entoloma_subpraegracile_HFJAU3094                   GATAAGTAATGTGAATTGCAGAATTCAGTGAATCATCGAATCTTTGAACGCACCTTGCGC
	Entoloma_subpraegracile_HFJAU3164                   GATAAGTAATGTGAATTGCAGAATTCAGTGAATCATCGAATCTTTGAACGCACCTTGCGC
	Entoloma_subpraegracile_HFJAU3168                   GATAAGTAATGTGAATTGCAGAATTCAGTGAATCATCGAATCTTTGAACGCACCTTGCGC
	Entoloma_wuyishanensis_HFJAU3571_holotype           GATAAGTAATGTGAATTGCAGAATTCAGTGAATCATCGAATCTTTGAACGCACCTTGCGC
	Entoloma_wuyishanensis_HFJAU3871                    GATAAGTAATGTGAATTGCAGAATTCAGTGAATCATCGAATCTTTGAACGCACCTTGCGC
	Entoloma_wuyishanensis_HFJAU3874                    GATAAGTAATGTGAATTGCAGAATTCAGTGAATCATCGAATCTTTGAACGCACCTTGCGC
	Entoloma_wuyishanensis_HFJAU3878                    GATAAGTAATGTGAATTGCAGAATTCAGTGAATCATCGAATCTTTGAACGCACCTTGCGC
	Entoloma_wuyishanensis_HFJAU3881                    GATAAGTAATGTGAATTGCAGAATTCAGTGAATCATCGAATCTTTGAACGCACCTTGCGC
	Entoloma_griseosquamosum_HFJAU3967                  GATAAGTAATGTGAATTGCAGAATTCAGTGAATCATCGAATCTTTGAACGCACCTTGCGC
	Entoloma_griseosquamosum_HFJAU3969_holotype         GATAAGTAATGTGAATTGCAGAATTCAGTGAATCATCGAATCTTTGAACGCACCTTGCGC
	Entoloma_austrosinensis_HFJAU4048                   GATAAGTAATGTGAATTGCAGAATTCAGTGAATCATCGAATCTTTGAACGCACCTTGCGC
	Entoloma_subpraegracile_HFJAU5110                   GATAAGTAATGTGAATTGCAGAATTCAGTGAATCATCGAATCTTTGAACGCACCTTGCGC
	Entoloma_subpraegracile_HFJAU5115                   GATAAGTAATGTGAATTGCAGAATTCAGTGAATCATCGAATCTTTGAACGCACCTTGCGC
	Entoloma_subpraegracile_HFJAU5140                   GATAAGTAATGTGAATTGCAGAATTCAGTGAATCATCGAATCTTTGAACGCACCTTGCGC
	Entoloma_subpraegracile_HFJAU5175                   GATAAGTAATGTGAATTGCAGAATTCAGTGAATCATCGAATCTTTGAACGCACCTTGCGC
	Entoloma_subpraegracile_HFJAU5177                   GATAAGTAATGTGAATTGCAGAATTCAGTGAATCATCGAATCTTTGAACGCACCTTGCGC


	Enloloma_dislocatum_L0607565_holotype               TCCTTGGTATTCCGAGGAGCATGCCTGTTTGAGTGTCGTGA-AATTCTCAACCTT--TCA
	'Entoloma arion LE F-312692'                        TCCTTGGTATTCCGAGGAGCATGCCTGTTTGAGTGTTGTTA-AATTCTCAACCTT--TCG
	Entoloma_turci_WU25055                              TCTTTGGTATTCCGAGGAGCATGCCTGTTTGAGTGTCATGA-AATTCTCAACCTT--TCG
	Entoloma_viridomarginatum_JAC15761                  TCCTTGGTATTCCGAGGAGCATGCCTGTTTGAGTGTCGTGA-AATTCTCAACCTT--AAA
	Entoloma_viridomarginatum_JAC12344                  TCCTTGGTATTCCGAGGAGCATGCCTGTTTGAGTGTCGTGA-AATTCTCAACCTT--ACA
	'Entoloma albinellum TENN:070403'                   TCCTTGGTATTCCGAGGAGCATGCCTGTTTGAGTGTCGTGA-TATTCTCAACCTT--ACT
	Entoloma_mastoideum_GDGM_28820                      TCCTTGGTATTCCGAGGAGCATGCCTGTTTGAGTATCATGA-AATTCTCAACCTT--TCT
	Entoloma_mastoideum_GDGM_26597                      TCCTTGGTATTCCGAGGAGCATGCCTGTTTGAGTATCATGA-AATTCTCAACCTT--TCT
	'Entoloma albidosimulans MEN 2004-065  isotype'     ????????????????????????????????????????????????????????????
	'Entoloma arion LE F-315917'                        TCCTTGGTATTCCGAGGAGCATGCCTGTTTGAGTGTTGTTA-AATTCTCAACCTT--TCG
	Entoloma_asprellum_TUF106064                        TCCTTGGTATTCCGAGGAGCATGCCTGTTTGAGTGTCGTGA-AATTCTCAACCTT--TCA
	Entoloma_atropapillatum_FK0898_holotype             TCCTTGGTATTCCGAGGAGCATGCCTGTTTGAGTGTCATGA-AATTCTCAACCTC--TCT
	Entoloma_azureosquamulosum_HKAS_53408               TCCTTGGTATTCTGAGGAGCATGCCTGTTTGAGTGTCATGA-AATTCTCAACCTT--TCA
	Entoloma_azureosquamulosum_GDGM_29254               TCCTTGGTATTCTGAGGAGCATGCCTGTTTGAGTGTCATGA-AATTCTCAACCTT--TCA
	Entoloma_azureosquamulosum_GDGM_27355_holotype      TCCTTGGTATTCTGAGGAGCATGCCTGTTTGAGTGTCATGA-AATTCTCAACCTT--TCA
	Entoloma_caespitosum_GDGM27564                      TCCTTGGTATTCCGAGGAGCATGCCTGTTTGAGTATCATGA-AATTCTCAACCTT--TCT
	Entoloma_caespitosum_GDGM_24025                     TCCTTGGTATTCCGAGGAGCATGCCTGTTTGAGTATCATGA-AATTCTCAACCTT--TCT
	Entoloma_caespitosum_GDGM_24026                     TCCTTGGTATTCCGAGGAGCATGCCTGTTTGAGCATCATGA-AATTCTCAACCTT--TCT
	'Enloloma dislocatum SFC-080612-01'                 TCCTTGGTATTCCGAGGAGCATGCCTGTTTGAGTGTCGTGA-AATTCTCAACCTT--TCA
	'Entoloma calceus O F-259457 holotype'              TCCTTGGTATTCCGAGGAGCATGCCTGTTTGAGTGTCGTGA-AATTCTCAACCTT--TCA
	Entoloma_calceus_LIP0402265                         TCCTTGGTATTCCGAGGAGCATGCCTGTTTGAGTGTCGTGA-AATTCTCAACCTT--TCA
	'Entoloma calceus JL12-19'                          TCCTTGGTATTCCGAGGAGCATGCCTGTTTGAGTGTCGTGA-AATTCTCAACCTT--TCA
	Entoloma_callipygmaeum_LE_312488                    TCCTTGGTATTCCGAGGAGCATGCCTGTTTGAGTGTCATGATCATTCTCAACCTT--TAG
	Entoloma_callipygmaeum_LE_312487                    TCCTTGGTATTCCGAGGAGCATGCCTGTTTGAGTGTCATGATCATTCTCAACCTT--TAG
	Entoloma_callipygmaeum_LE_253784_holotype           TCCTTGGTATTCCGAGGAGCATGCCTGTTTGAGTGTCATGATCATTCTCAACCTT--TAG
	'Entoloma carneogriseum O-F-256479'                 TCCTTGGTATTCCGAGGAGCATGCCTGTTTGAGTGTCATGA-AATTCTCAACCTT--TCA
	Entoloma_cetratum_LE311888_neotype                  TCCTTGGTATTCCGAGGAGCATGCCTGTTTGAGTGTCATGA-AATTCTCAACCTT--TCT
	Entoloma_chalybeum_LE254353                         TCCTTGGTATTCCGAGGAGCATGCCTGTTTGAGTGTCGTGA-AATTCTCAACCTT--TCA
	Entoloma_chalybeum_TUF105760                        TCCTTGGTATTCCGAGGAGCATGCCTGTTTGAGTGTCGTGA-AATTCTCAACCTT--TCA
	Enloloma_dislocatum_TUF105920_Paratype              TCCTTGGTATTCCGAGGAGCATGCCTGTTTGAGTGTCGTGA-AATTCTCAACCTT--TCA
	Entoloma_consanguineum_PDD80751                     TCCTTGGTATTCCGAGGAGCATGCCTGTTTGAGTGTCGTGA-AATTCTCAACCTT--ACT
	Entoloma_consanguineum_PDD80751.2                   TCCTTGGTATTCCGAGGAGCATGCCTGTTTGAGTGTCGTGA-AATTCTCAACCTT--ACT
	'Entoloma coracis O F-256850 holotype'              TCCTTGGTATTCCGAGGAGCATGCCTGTTTGAGTGTCATGA-AATTCTCAACCTT--TCA
	'Entoloma coracis O-F-67255'                        TCCTTGGTATTCCGAGGAGCATGCCTGTTTGAGTGTCATGA-AATTCTCAACCTT--TCA
	'Entoloma coracis O-F-251952'                       TCCTTGGTATTCCGAGGAGCATGCCTGTTTGAGTGTCATGA-AATTCTCAACCTT--TCA
	Entoloma_corvinum_FA_4261                           TCCTTGGTATTCCGAGGAGCATGCCTGTTTGAGTGTCGTGA-AATTCTCAACCTT--TCA
	Entoloma_cyanostipitum_GDGM31318_holotype           TCCTTGGTATTCCGAGGAGCATGCCTGTTTGAGTGTCGTGA-AATTCTCAACCTT--TCA
	Entoloma_cyanostipitum_SAAS2239                     TCCTTGGTATTCCGAGGAGCATGCCTGTTTGAGTGTCGTGA-AATTCTCAACCTT--TCA
	Entoloma_cyanostipitum_GDGM31294                    TCCTTGGTATTCCGAGGAGCATGCCTGTTTGAGTGTCGTGA-AATTCTCAACCTT--TCA
	Entoloma_exile_Lueck8                               TCCTTGGTATTCCGAGGAGCATGCCTGTTTGAGTGTCGTGA-AATTCTCAACCTT--TCA
	Enloloma_olivaceomarginatum_PUL_00036174_holotype   TCCTTGGTATTCCGAGGAGCATGCCTGTTTGAGTGTCGTGA-AATTCTCAACCTT--TCA
	Entoloma_exile_KM_187354                            TCCTTGGTATTCCGAGGAGCATGCCTGTTTGAGTGTCGTGA-AATTCTCAACCTT--TCA
	Entoloma_griseocyaneum_LE254351                     TCCTTGGTATTCCGAGGAGCATGCCTGTTTGAGTGTCATGA-AATCCCTCATCCTT-TCG
	Entoloma_griseocyaneum_KaiR997                      TCCTTGGTATTCCGAGGAGCATGCCTGTTTGAGTGTCATGA-AATCCCTCATCCTT-TCG
	'Entoloma icarus LE F-312696 holotype'              TCCTTGGTATTCCGAGGAGCATGCCTGTTTGAGTGTCGTGA-AATTCTCAACCTT--TGC
	'Entoloma icarus LE F-312697'                       TCCTTGGTATTCCGAGGAGCATGCCTGTTTGAGTGTCGTGA-AATTCTCAACCTT--TGC
	Entoloma_incanum_LE312503_neotype                   TCTTTGGTATTCCGAGGAGCATGCCTGTTTGAGAGTCATGA-AATTCTCAACCTT--TCA
	Entoloma_incanum_LE311794                           TCTTTGGTATTCCGAGGAGCATGCCTGTTTGAGAGTCATGA-AATTCTCAACCTT--TCA
	Entoloma_incanum_LE315858                           TCTTTGGTATTCCGAGGAGCATGCCTGTTTGAGAGTCATGA-AATTCTCAACCTT--TCA
	Entoloma_isborscanum_LE_312486                      TCCTTGGTACTCCGAGGAGCATGCCTGTTTGAGTGTCATGA-AATTCTCAACCTT--TCA
	Entoloma_isborscanum_LE_302088_holotype             TCCTTGGTACTCCGAGGAGCATGCCTGTTTGAGTGTCATGA-AATTCTCAACCTT--TCA
	Enloloma_perchalybeum_GB_0209474_holotype           TCCTTGGTATTCCGAGGAGCATGCCTGTTTGAGTGTCGTGA-AATTCTCAACCTT--TCA
	Entoloma_isborscanum_LE_312679                      TCCTTGGTACTCCGAGGAGCATGCCTGTTTGAGTGTCATGA-AATTCTCAACCTT--TCA
	'Entoloma kauffmanii KA13-1202'                     TCCTTGGTATTCCGAGGAGCATGCCTGTTTGAGTGTCGTGA-AATTCTCAACCTT--TCA
	'Entoloma linkii O-F-256353'                        TCCTTGGTATTCCGAGGAGCATGCCTGTTTGAGTGTCGTGA-AATTCTCAACCTT--TCA
	'Entoloma meridionale ACAM 2014-0127'               TCCTTGGTATTCCGAGGAGCATGCCTGTTTGAGTGTCGTGA-AATTGTCAACCTT--TCA
	'Entoloma meridionale ACAM 2018-0152'               TCCTTGGTATTCCGAGGAGCATGCCTGTTTGAGTGTCGTGA-AATTGTCAACCTT--TCA
	'Entoloma meridionale ACAM 2018-0153 holotype'      TCCTTGGTATTCCGAGGAGCATGCCTGTTTGAGTGTCGTGA-AATTGTCAACCTT--TCA
	Entoloma_minutigranulosum_LE_312484                 TCCTTGGTATTCCGAGGAGCATGCCTGTTTGAGTGTCATGA-AATTCTCAACTTA--ACA
	Entoloma_minutigranulosum_LE_312483                 TCCTTGGTATTCCGAGGAGCATGCCTGTTTGAGTGTCATGA-AATTCTCAACTTA--ACA
	Entoloma_minutigranulosum_LE_302096_holotype        TCCTTGGTATTCCGAGGAGCATGCCTGTTTGAGTGTCATGA-AATTCTCAACTTA--ACA
	Entoloma_mougeotii_TUF106917                        TCCTTGGTATTCCGAGGAGCATGCCTGTTTGAGTGTCATGA-AATTCTCAACCTT--TCA
	Enloloma_perchalybeum_TUR190180                     TCCTTGGTATTCCGAGGAGCATGCCTGTTTGAGTGTCGTGA-AATTCTCAACCTT--TCA
	Entoloma_mougeotii_TUF101633                        TCCTTGGTATTCCGAGGAGCATGCCTGTTTGAGTGTCATGA-AATTCTCAACCTT--TCA
	Entoloma_mougeotii_TUF106505                        TCCTTGGTATTCCGAGGAGCATGCCTGTTTGAGTGTCATGA-AATTCTCAACCTT--TCA
	'Entoloma mutabilipes TUR610/12'                    TCCTTGGTATTCCGAGGAGCATGCCTGTTTGAGTGTCGTGA-AATTCTCAACCAT--TCA
	Entoloma_mutabilipes_TUR8788                        TCCTTGGTATTCCGAGGAGCATGCCTGTTTGAGTGTCGTGA-AATTCTCAACCAT--TCA
	'Entoloma notabile L-0607514 holotype'              TCCTTGGTATTCCGAGGAGCATGCCTGTTTGAGTGTCGTGA-AATTCTCAACCTT--TCR
	'Entoloma pallidostriatum L-0607566 holotype'       TCCTTGGTATTCCGAGGAGCATGCCTGTTTGAGTGTCGTGA-AATTCTCAACCTT--TCA
	Entoloma_perasprellum_GC01100310_holotype           TCCTTGGTATTCCGAGGAGCATGCCTGTTTGAGTGTCATGA-AATTCTCAACCTT--TCA
	'Entoloma perasprellum GB-0204547 / JBJ 19-107'     TCCTTGGTATTCCGAGGAGCATGCCTGTTTGAGTGTCATGA-AATTCTCAACCTT--TCA
	'Entoloma perasprellum GB-0204548 / JBJ 19-122'     TCCTTGGTATTCCGAGGAGCATGCCTGTTTGAGTGTCATGA-AATTCTCAACCTT--TCA
	Entoloma_poliopus_TUF120264                         TCCTTGGTATTCCGAGGAGCATGCCTGTTTGAGTGTCGTGA-AATTCTCAACCTG--TCA
	'Entoloma argus LE F-312694 holotype'               TCCTTGGTATTCCGAGGAGCATGCCTGTTTGAGTGTCGTGA-AATTCTCAACCTT--TCA
	Entoloma_praegracile_GDGM29251                      TCCTTGGTATTCCGAGGAGCATGCCTGTTTGAGTATCGTGA-AAATCTCAACCTT--TCC
	Entoloma_praegracile_GDGM_29256                     TCCTTGGTATTCCGAGGAGCATGCCTGTTTGAGTATCGTGA-AAATCTCAACCTT--TCC
	Entoloma_pseudocoelestinum_Lueck10                  TCCTTGGTATTCCGAGGAGCATGCCTGTTTGAGTGTCGTGA-AATTCTCAACCTT--TCA
	Entoloma_pseudocoelestinum_KM_132400                TCCTTGGTATTCCGAGGAGCATGCCTGTTTGAGTGTCGTGA-AATTCTCAACCTT--TCA
	'Entoloma pseudosubcorvinum SDBR-CMUNK0985 holotype' TCCTTGGTATTCCGAGGAGTATGCCTGTTTGAGTATCATTA-ATTCCTCAACCTT--CTA
	'Entoloma pseudosubcorvinum SDBR-CMUNK1367'         TCCTTGGTATTCCGAGGAGTATGCCTGTTTGAGTATCATTA-ATTCCTCAACCTT--CTA
	Entoloma_pulchripes_LE_312485                       TCCTTGGTATTCCGAGGAGCATGCCTGTTTGAGTGTCGTGA-AATTCTCAACCTT--TCA
	Entoloma_pulchripes_LE_311808_holotype              TCCTTGGTATTCCGAGGAGCATGCCTGTTTGAGTGTCGTGA-AATTCTCAACCTT--TCA
	Entoloma_pulchripes_LE_311809                       TCCTTGGTATTCCGAGGAGCATGCCTGTTTGAGTGTCGTGA-AATTCTCAACCTT--TCA
	'Entoloma queletii OKA-TR1002'                      TCCTTGGTATTCCGAGGAGCATGCCTGTTTGAGTGTCGTGA-TATTCTCAACCTT--ACT
	'Entoloma argus LE F-315916'                        TCCTTGGTATTCC?AGGAGCATGCCTGTTTGAGTGTCGTGA-AATTCTCAACCTT--TCA
	Entoloma_queletii_TUF141044                         TCCTTGGTATTCCGAGGAGCATGCCTGTTTGAGTGTCGTGA-TATTCTCAACCTT--ACT
	'Entoloma riparium L-0607563 holotype'              TCCTTGGTATTCCGAGGAGCATGCCTGTTTGAGTGTCATGA-ACTTCTCAACCTT--TCA
	Entoloma_riparium_TUF120259                         TCCTTGGTATTCCGAGGAGCATGCCTGTTTGAGTGTCATGA-ACTTCTCAACCTT--TCA
	'Entoloma septentrionale O F-254295 holotype'       TCCTTGGTACTCCGAGGAGCATGCCTGTTTGAGTGTCGTGA-AATTCTCAACCTC--TCA
	Entoloma_sericeum_KaiR237                           TCCTTGGTATTCCGAGGAGCATGCCTGTTTGAGTGTCATGA-AATTCTCAACCTC--TCT
	Entoloma_sericeum_VHAs03_2                          TCCTTGGTATTCCGAGGAGCATGCCTGTTTGAGTGTCATGA-AATTCTCAACCTT--TCT
	'Entoloma serrulatum O-F-158208/DMS-730296'         TCCTTGGTACTCCGAGGAGCATGCCTGTTTGAGTGTCATGA-AATTCTCAACCTT--TCA
	Entoloma_serrulatum_LE_254361                       TCCTTGGTACTCCGAGGAGCATGCCTGTTTGAGTGTCATGA-AATTCTCAACCTT--TCA
	'Entoloma serrulatum EnSe-1'                        TCCTTGGTACTCCGAGGAGCATGCCTGTTTGAGTGTCATGA-AATTCTCAACCTT--TCA
	'Entoloma arion LE F-312691 holotype'               TCCTTGGTATTCCGAGGAGCATGCCTGTTTGAGTGTTGTTA-AATTCTCAACCTT--TCG
	Entoloma_sicoense_PO_F2244_holotype                 TCCTTGGTATTCCGAGGAGCATGCCTGTTTGAGTGTCGTGA-AATTTTCAACCAT--TCA
	Entoloma_sicoense_PO_F2245                          TCCTTGGTATTCCGAGGAGCATGCCTGTTTGAGTGTCGTGA-AATTTTCAACCAT--TCA
	Entoloma_subcaesiocinctum_SAAS103                   TCCTTGGTACTCCGAGGAGCATGCCTGTTTGAGTGTCATGA-AATTCTCAACCTT--TCA
	Entoloma_subcaesiocinctum_SAAS133_holotype          TCCTTGGTACTCCGAGGAGCATGCCTGTTTGAGTGTCATGA-AATTCTCAACCTT--TCA
	Entoloma_subcorvinum_MGW1494                        TCCTTGGTATTCCGAGGAGTATGCCTGTTTGAGTATCATTA-ATTCATCAACCTT--CTA
	Entoloma_subcorvinum_SAT1518905                     TCCTTGGTATTCCGAGGAGTATGCCTGTTTGAGTATCATTA-ATTCATCAACCTT--CTA
	'Entoloma subserrulatum TENN:068464'                TCCTTGGTACTCCGAGGAGCATGCCTGTTTGAGTGTCATGA-AATTCTCAACCTT--TCA
	'Entoloma subserrulatum TENN:070407'                TCCTTGGTACTCCGAGGAGCATGCCTGTTTGAGTGTCATGA-AATTCTCAACCTT--TCA
	Entoloma_subtenuicystidiatum_GDGM_28459_holotype    TCCTTGGTATTCCGAGGAGCATGCTTGTTTGAGTGTCATGA-AATTCTCAACCTA--ATC
	Entoloma_subtenuicystidiatum_GDGM_29246             TCCTTGGTATTCCGAGGAGCATGCTTGTTTGAGTGTCATGA-AATTCTCAACCTA--ATC
	Entoloma_austrosinensis_HFJAU1414_holotype          TCCTTGGTATTCCGAGGAGCATGCCTGTTTGAGTGTCGTGA-TATTCTCAACCTT--ACT
	Entoloma_subpraegracile_HFJAU1822_holotype          TCCTTGGTATTCCGAGGAGCATGCCTGTTTGAGTATCATGA-AAATCTCAACCTT--TCA
	Entoloma_austrosinensis_HFJAU1907                   TCCTTGGTATTCCGAGGAGCATGCCTGTTTGAGTGTCGTGA-TATTCTCAACCTT--ACT
	Entoloma_austrosinensis_HFJAU2616                   TCCTTGGTATTCCGAGGAGCATGCCTGTTTGAGTGTCGTGA-TATTCTCAACCTT--ACT
	Entoloma_austrosinensis_HFJAU2920                   TCCTTGGTATTCCGAGGAGCATGCCTGTTTGAGTGTCGTGA-TATTCTCAACCTT--ACT
	Entoloma_subpraegracile_HFJAU3094                   TCCTTGGTATTCCGAGGAGCATGCCTGTTTGAGTATCATGA-AAATCTCAACCTT--TCA
	Entoloma_subpraegracile_HFJAU3164                   TCCTTGGTATTCCGAGGAGCATGCCTGTTTGAGTATCATGA-AAATCTCAACCTT--TCA
	Entoloma_subpraegracile_HFJAU3168                   TCCTTGGTATTCCGAGGAGCATGCCTGTTTGAGTATCATGA-AAATCTCAACCTT--TCA
	Entoloma_wuyishanensis_HFJAU3571_holotype           TCCTTGGTATTCCGAGGAGCATGCCTGTTTGAGTGTCGTGA-AATTATCAACCTT--TCA
	Entoloma_wuyishanensis_HFJAU3871                    TCCTTGGTATTCCGAGGAGCATGCCTGTTTGAGTGTCGTGA-AATTATCAACCTT--TCA
	Entoloma_wuyishanensis_HFJAU3874                    TCCTTGGTATTCCGAGGAGCATGCCTGTTTGAGTGTCGTGA-AATTATCAACCTT--TCA
	Entoloma_wuyishanensis_HFJAU3878                    TCCTTGGTATTCCGAGGAGCATGCCTGTTTGAGTGTCGTGA-AATTATCAACCTT--TCA
	Entoloma_wuyishanensis_HFJAU3881                    TCCTTGGTATTCCGAGGAGCATGCCTGTTTGAGTGTCGTGA-AATTATCAACCTT--TCA
	Entoloma_griseosquamosum_HFJAU3967                  TCCTTGGTATTCTGAGGAGCATGCCTGTTTGAGTGTCATGA-AATTCTCAACCTTGTTTA
	Entoloma_griseosquamosum_HFJAU3969_holotype         TCCTTGGTATTCTGAGGAGCATGCCTGTTTGAGTGTCATGA-AATTCTCAACCTTGTTTA
	Entoloma_austrosinensis_HFJAU4048                   TCCTTGGTATTCCGAGGAGCATGCCTGTTTGAGTGTCGTGA-TATTCTCAACCTT--ACT
	Entoloma_subpraegracile_HFJAU5110                   TCCTTGGTATTCCGAGGAGCATGCCTGTTTGAGTATCATGA-AAATCTCAACCTT--TCA
	Entoloma_subpraegracile_HFJAU5115                   TCCTTGGTATTCCGAGGAGCATGCCTGTTTGAGTATCATGA-AAATCTCAACCTT--TCA
	Entoloma_subpraegracile_HFJAU5140                   TCCTTGGTATTCCGAGGAGCATGCCTGTTTGAGTATCATGA-AAATCTCAACCTT--TCA
	Entoloma_subpraegracile_HFJAU5175                   TCCTTGGTATTCCGAGGAGCATGCCTGTTTGAGTATCATGA-AAATCTCAACCTT--TCA
	Entoloma_subpraegracile_HFJAU5177                   TCCTTGGTATTCCGAGGAGCATGCCTGTTTGAGTATCATGA-AAATCTCAACCTT--TCA


	Enloloma_dislocatum_L0607565_holotype               AGCTTT---------TTTA----AAAGCTAG---TCAGGCTTTGGATT-ATGGG-AAT--
	'Entoloma arion LE F-312692'                        AGCTTTTTTCTTGTTTTAA----AGGCTTGG---TCAGGT-TTGGATT-CTGGG-AGC--
	Entoloma_turci_WU25055                              AGCTTTTTG-----ATTGA----AAAGCTAG---TTAGGC-TTGGATT-ATGGG-AGT--
	Entoloma_viridomarginatum_JAC15761                  AGCTTTT-------TGTTA-AAATGGCTTGA---TAAGGC-TTGGAGT-CTGGG-AGC--
	Entoloma_viridomarginatum_JAC12344                  AGCTTTT-------TGTTA-AAATGGCTTGA---TAAGGC-TTGGAGT-CTGGG-AGC--
	'Entoloma albinellum TENN:070403'                   GGCTTTG-------TTTGAT-TACAAGCCAG---TCAGGC-TTGGATT-CTGGG-AGC--
	Entoloma_mastoideum_GDGM_28820                      AAGCTTTTT-----CGTAA----AAGCCGAG---TTAGGC-TTGGATT-CTGGG-AGTGT
	Entoloma_mastoideum_GDGM_26597                      AAGCTTTTT-----CGTAA----AAGCCGAG---TTAGGC-TTGGATT-CTGGG-AGTGT
	'Entoloma albidosimulans MEN 2004-065  isotype'     ????????????????????????????????????????????????????????????
	'Entoloma arion LE F-315917'                        AGCTTTTTTCTTGTTTTAA----AGGCTTGG---TCAGGT-TTGGATT-CTGGG-AGC--
	Entoloma_asprellum_TUF106064                        AGCTTTG---------TTT----AAAGCTCG---TCAGGC-TTGGATT-ATGGG-AGC--
	Entoloma_atropapillatum_FK0898_holotype             AGTTTCTTC--------------TGAGCTAG---TTAGGC-TTGGACC-ATGGA-AG---
	Entoloma_azureosquamulosum_HKAS_53408               AGCTTT--------TACTA----AAGCTTGG---TTAGGC-TTGGATT-CTGGG-AGT--
	Entoloma_azureosquamulosum_GDGM_29254               AGCTTT--------TACTA----AAGCTTGG---TTAGGC-TTGGATT-CTGGG-AGT--
	Entoloma_azureosquamulosum_GDGM_27355_holotype      AGCTTT--------TACTA----AAGCTTGG---TTAGGC-TTGGATT-CTGGG-AGT--
	Entoloma_caespitosum_GDGM27564                      AAGCTTTT------CGTAA----AAGCTGAG---TTAGGC-TTGGATT-CTGGG-AGTGT
	Entoloma_caespitosum_GDGM_24025                     AAGCTTTT------CGTAA----AAGCTGAG---TTAGGC-TTGGATT-CTGGG-AGTGT
	Entoloma_caespitosum_GDGM_24026                     AAGCTTTT------CGTAA----AAGCTGAG---TTAGGC-TTGGATT-CTGGG-AGTGT
	'Enloloma dislocatum SFC-080612-01'                 AGCTTT---------TTTA----AAAGCTAG---TCAGGCTTTGGATT-ATGGG-AAT--
	'Entoloma calceus O F-259457 holotype'              AGCTTTG-------TTTCT----AAAGCTGG---TCAGGC-TTGGATC-TTGGG-AGT--
	Entoloma_calceus_LIP0402265                         AGCTTTG-------TTTCT----AAAGCTGG---CCAGGC-TTGGATC-TTGGG-AGT--
	'Entoloma calceus JL12-19'                          AGCTTTG-------TTTCT----AAAGCTGG---TCAGGC-TTGGATC-TTGGG-AGT--
	Entoloma_callipygmaeum_LE_312488                    ACTTTTTTT-----GTTTA---------------AAGGCT-TTGGATT-TTGGG-AGT--
	Entoloma_callipygmaeum_LE_312487                    ACTTTTTTT-----GTTTA---------------AAGGCT-TTGGATT-TTGGG-AGT--
	Entoloma_callipygmaeum_LE_253784_holotype           ACTTTTTTT-----GTTTA---------------AAGGCT-TTGGATT-TTGGG-AGT--
	'Entoloma carneogriseum O-F-256479'                 AGCTTTTTG----TATTTA----AGGCTTTG---TTAGGC-TTGGATT-TTGGG-AGTA-
	Entoloma_cetratum_LE311888_neotype                  AGTTTTTT-----------------GGCTAG---TCAGGC-TTGGACT-TTGGA-AG---
	Entoloma_chalybeum_LE254353                         AGCTTTG-------ATTAA---GAAGCTTTT---GAACGG-CTTGGAT-TTGGG-AGT--
	Entoloma_chalybeum_TUF105760                        AGCTTTG-------ATTAA---GAAGCTTTT---GAACGG-CTTGGAT-TTGGG-AGT--
	Enloloma_dislocatum_TUF105920_Paratype              AGCTTT---------TTTA----AAAGCTAG---TCAGGCTTTGGATT-ATGGG-AAT--
	Entoloma_consanguineum_PDD80751                     AGCTTT--------TTTCT----AAGTTTGG---TTAGGC-TTGGATC-TTGGG-AGT--
	Entoloma_consanguineum_PDD80751.2                   AGCTTT--------TTTCT----AAGTTTGG---TTAGGC-TTGGATC-TTGGG-AGT--
	'Entoloma coracis O F-256850 holotype'              AGCTTGTTTAC------------AAGCTTAG---TTAGGC-TTGGATT-CTGGA-AGC--
	'Entoloma coracis O-F-67255'                        AGCTTGTTTAC------------AAGCTTAG---TTAGGC-TTGGATT-CTGGA-AGC--
	'Entoloma coracis O-F-251952'                       AGCTTGTTTAC------------AAGCTTAG---TTAGGC-TTGGATT-CTGGA-AGC--
	Entoloma_corvinum_FA_4261                           AGCTTTG-------CTTCT----AAAGCTGG---TCAGGC-TTGGATC-TTGGG-AGT--
	Entoloma_cyanostipitum_GDGM31318_holotype           AAGCTT---------TGTA----AAGCTTCG---TTAGGC-TTGGATT-CTGGA-AGT--
	Entoloma_cyanostipitum_SAAS2239                     AAGCTT---------TGTA----AAGCTTCG---TTAGGC-TTGGATT-CTGGA-AGT--
	Entoloma_cyanostipitum_GDGM31294                    AAGCTT---------TGTA----AAGCTTCG---TTAGGC-TTGGATT-CTGGA-AGT--
	Entoloma_exile_Lueck8                               AGCTTT--------TGTTG----AAGTCTTG---TCAGGC-TTGGATT-TTGGG-AGT--
	Enloloma_olivaceomarginatum_PUL_00036174_holotype   AGCTTT--------TATTG----AAGCTCTG---TCAGGC-TTGGATT-TTGGG-AGT--
	Entoloma_exile_KM_187354                            AGCTTT--------TGTTG----AAGTCTTG---TCAGGC-TTGGATT-TTGGG-AGT--
	Entoloma_griseocyaneum_LE254351                     AGCTTTCTT--------------TAAGCTGG---TCAGGCTTTGGATT-CTGGG-AGT--
	Entoloma_griseocyaneum_KaiR997                      AGCTTTCTT--------------TAAGCTGG---TCAGGCTTTGGATT-CTGGG-AGT--
	'Entoloma icarus LE F-312696 holotype'              GGGCTTTTGT---TTATTC----AAAGCTCGACATTAGGC-TTGGACT-TTGGG-GGC--
	'Entoloma icarus LE F-312697'                       GGGCTTTTGT---T?ATTC----AAAGCTCGACATTAGGC-TTGGACT-TTGGG-GGC--
	Entoloma_incanum_LE312503_neotype                   GGCTTTTTA--------TG----AAAGCTGG---TTAGGC-TTGGATT-CTGGG-AGT--
	Entoloma_incanum_LE311794                           GGCTTTTTA--------TG----AAAGCTGG---TTAGGC-TTGGATT-CTGGG-AGT--
	Entoloma_incanum_LE315858                           GGCTTTTTA--------TG----AAAGCTGG---TTAGGC-TTGGATT-CTGGG-AGT--
	Entoloma_isborscanum_LE_312486                      AGCTTTTTT--------------TAAGCTAG---TCAGGC-TTGGATT-CTGGA-AGT--
	Entoloma_isborscanum_LE_302088_holotype             AGCTTTTTT--------------TAAGCTAG---TCAGGC-TTGGATT-CTGGA-AGT--
	Enloloma_perchalybeum_GB_0209474_holotype           AGCTTTG-------CTTCT----AAAGCTGG---TCAGGC-TTGGATC-TTGGG-AGT--
	Entoloma_isborscanum_LE_312679                      AGCTTTTTT--------------TAAGCTAG---TCAGGC-TTGGATT-CTGGA-AGT--
	'Entoloma kauffmanii KA13-1202'                     AGCTTTG-------TTTTT---AAAAGCTAG---TCAGGC-TTGGATA-TTGGG-AGT--
	'Entoloma linkii O-F-256353'                        AGCTTTTAA----TGTTTA----AAGGCTAG---TCAGGC-TTGGATT-CTGGG-AAT--
	'Entoloma meridionale ACAM 2014-0127'               AGCTTTG-------TTTAT----AAAGCTGG---TCAGGC-TTGGATC-TTGGG-AGT--
	'Entoloma meridionale ACAM 2018-0152'               AGCTTTG-------TTTAT----AAAGCTGG---TCAGGC-TTGGATC-TTGGG-AGT--
	'Entoloma meridionale ACAM 2018-0153 holotype'      AGCTTTG-------TTTAT----AAAGCTGG---TCAGGC-TTGGATC-TTGGG-AGT--
	Entoloma_minutigranulosum_LE_312484                 AATTCACTT-------------------TTG---TTAGGC-TTGGATTTATGGG-AGC--
	Entoloma_minutigranulosum_LE_312483                 AATTCACTT-------------------TTG---TTAGGC-TTGGATTTATGGG-AGC--
	Entoloma_minutigranulosum_LE_302096_holotype        AATTCACTT-------------------TTG---TTAGGC-TTGGATTTATGGG-AGC--
	Entoloma_mougeotii_TUF106917                        AGTTTTTCC-----ATTGG----ACAGCTTG---TCAGG--TTGGATT-TTGGG-AGT--
	Enloloma_perchalybeum_TUR190180                     AGCTTTG-------CTTYT----AAAGCTGG---TCAGGC-TTGGATC-TTGGG-AGT--
	Entoloma_mougeotii_TUF101633                        AGTTTTTCC-----ATTGG----ACAGCTTG---TCAGG--TTGGATT-TTGGG-AGT--
	Entoloma_mougeotii_TUF106505                        AGTTTTTCC-----ATTGG----ACAGCTTG---TCAGG--TTGGATT-TTGGG-AGT--
	'Entoloma mutabilipes TUR610/12'                    AAGCTT-----------TT----GAAGCTAG---TTTGGC-TTGGATC-TTGGG-AGT--
	Entoloma_mutabilipes_TUR8788                        AAGCTT-----------TT----GAAGCTAG---TTTGGC-TTGGATC-TTGGG-AGT--
	'Entoloma notabile L-0607514 holotype'              AGTTTTTAA-----TATTA----AAAGCTAG---TCAGGC-TTGGATT-CTGGG-AAT--
	'Entoloma pallidostriatum L-0607566 holotype'       AGCTTTTG------TATTG----AAAGCTGG---TCAGAG-TTGGATT-CTGGGAAGC--
	Entoloma_perasprellum_GC01100310_holotype           AGCTTTTTA-------ATG----AAAGCTCG---TAAGGC-TTGGATT-CTGGG-AGT--
	'Entoloma perasprellum GB-0204547 / JBJ 19-107'     AGCTTTTTA-------ATG----AAAGCTCG---TAAGGC-TTGGATT-CTGGG-AGT--
	'Entoloma perasprellum GB-0204548 / JBJ 19-122'     AGCTTTTTA-------ATG----AAAGCTCG---TAAGGC-TTGGATT-CTGGG-AGT--
	Entoloma_poliopus_TUF120264                         AGCTTTG-------TTTCT----AAAGCTTG---TCAGGC-TTGGATC-TTGGG-AGT--
	'Entoloma argus LE F-312694 holotype'               AGCTTTA-------TCTCT----GAAGCTCG---TCAGGC-TTGGATC-TTGGG-TGT--
	Entoloma_praegracile_GDGM29251                      AAGCTTTGTT---TTTTAA----CAAGCTAG---TCAGGC-TTGAACA--TGGG-AGTA-
	Entoloma_praegracile_GDGM_29256                     AAGCTTTGT----TTTTAA----CAAGCTAG---TCAGGC-TTGAACA--TGGG-AGTA-
	Entoloma_pseudocoelestinum_Lueck10                  AGCTTT--------GTTAA----AAAGCTAG---TCAGGC-TTGGATC-TTGGG-AGT--
	Entoloma_pseudocoelestinum_KM_132400                AGCTTT--------GTTAA----AAAGCTAG---TCAGGC-TTGGATC-TTGGG-AGT--
	'Entoloma pseudosubcorvinum SDBR-CMUNK0985 holotype' TGCTTTT-------TATTG----AAGGCTAG---TAAGGC-TTGGATT-CTGGG-AAG--
	'Entoloma pseudosubcorvinum SDBR-CMUNK1367'         TGCTTTT-------TATTG----AAGGCTAG---TAAGGC-TTGGATT-CTGGG-AAG--
	Entoloma_pulchripes_LE_312485                       AGCTTTG-------ATTAA---GAAGCTTTT---GAAGGG-CTTGGAT-TTGGG-AGT--
	Entoloma_pulchripes_LE_311808_holotype              AGCTTTG-------ATTAA---GAAGCTTTT---GAAGGG-CTTGGAT-TTGGG-AGT--
	Entoloma_pulchripes_LE_311809                       AGCTTTG-------ATTAA---GAAGCTTTT---GAAGGG-CTTGGAT-TTGGG-AGT--
	'Entoloma queletii OKA-TR1002'                      GGCTTTG-------TTTGA--TACAAGTCAG---TCAGGC-TTGGATT-CTGGG-AGC--
	'Entoloma argus LE F-315916'                        AGCTTTG-------TCTCT----GAAGCTCG---TCAGGC-TTGGATC-TTGGG-TGT--
	Entoloma_queletii_TUF141044                         GGCTTTG-------TTTGA--TACAAGTCAG---TCAGGC-TTGGATT-CTGGG-AGC--
	'Entoloma riparium L-0607563 holotype'              AGCTTTG-------CTTCT----AAAGCTGG---TCAGGC-TTGGATC-TTGGG-AGT--
	Entoloma_riparium_TUF120259                         AGCTTTG-------CTTCT----AAAGCTGG---TCAGGC-TTGGATC-TTGGG-AGT--
	'Entoloma septentrionale O F-254295 holotype'       AGCTTT---------TTAG----AAAGCTAG---TCAGGC-TTGGATC-TTGGG-AGC--
	Entoloma_sericeum_KaiR237                           AGTTTTTT----------------GAACTGG---TTAGGC-TTGGATT-TTGGA-AG---
	Entoloma_sericeum_VHAs03_2                          AGTTTTTC-----------------GACTAG---TTAGGC-TTGGATT--TGGA-AG---
	'Entoloma serrulatum O-F-158208/DMS-730296'         AGCGTTTT-----------------TGCTAG---TTAGGC-TTGGACT-TTGGA-AGC--
	Entoloma_serrulatum_LE_254361                       AGCGTTTT-----------------TGCTAG---TTAGGC-TTGGACT-TTGGA-AGC--
	'Entoloma serrulatum EnSe-1'                        AGCGTTG------------------CACTAG---TTAGGC-TTGGACT-TTGGA-AGC--
	'Entoloma arion LE F-312691 holotype'               AGCTTTTTTCTTGTTTTAA----AGGCTTGG---TCAGGT-TTGGATT-CTGGG-AGC--
	Entoloma_sicoense_PO_F2244_holotype                 AGCTTT---------TTGA----AAGCTTAG---TCTGGC-TTGGATCTTTGGG-GGT--
	Entoloma_sicoense_PO_F2245                          AGCTTT---------TTGA----AAGCTTAG---TCTGGC-TTGGATCTTTGGG-GGT--
	Entoloma_subcaesiocinctum_SAAS103                   AGCTTTCT-----------------GGCTAG---TTAGGC-TTGGACT-CTGGA-AGC--
	Entoloma_subcaesiocinctum_SAAS133_holotype          AGCTTTCT-----------------GGCTAG---TTAGGC-TTGGACT-CTGGA-AGC--
	Entoloma_subcorvinum_MGW1494                        TGCTTT--------TATTG----AAAGCTAG---TAAGGC-TTGGATT-CTGGG-AAA--
	Entoloma_subcorvinum_SAT1518905                     TGCTTT--------TACTG----AAAGCTAG---TAAGGC-TTGGATT-CTGGG-AAC--
	'Entoloma subserrulatum TENN:068464'                AGCTTTTTT----------------GGCTAG---TTAGGC-TTGGACT-GTGGA-AGC--
	'Entoloma subserrulatum TENN:070407'                AGCTTTTTT----------------GGCTAG---TTAGGC-TTGGACT-GTGGA-AGC--
	Entoloma_subtenuicystidiatum_GDGM_28459_holotype    AGGTTTTGT----------AATAAAGCTTGG--TTCAGGC-TTGGATT-ATGGG-AGG--
	Entoloma_subtenuicystidiatum_GDGM_29246             AGGTTTTGT----------AATAAAGCTTGG--TTCAGGC-TTGGATT-ATGGG-AGG--
	Entoloma_austrosinensis_HFJAU1414_holotype          GGCTTTG-------TTTTATACAAGGCCCAG---TGAGGC-TTGGATT-CTGGG-AGC--
	Entoloma_subpraegracile_HFJAU1822_holotype          AACTTTGTT----TTTACA----AGGTTTAG---TTAGGC-TTGGACT-CTGGG-AGTT-
	Entoloma_austrosinensis_HFJAU1907                   GGCTTTG-------TTTGATACAAGGCCCAG---TGGGGC-TTGGATT-CTGGG-AGC--
	Entoloma_austrosinensis_HFJAU2616                   GGCTTTG-------TTTTATACAAGGCCCAG---TGAGGC-TTGGATT-CTGGG-AGC--
	Entoloma_austrosinensis_HFJAU2920                   GGCTTTG-------TTTTATACAAGGCCCAG---TGAGGC-TTGGATT-CTGGG-AGC--
	Entoloma_subpraegracile_HFJAU3094                   AACTTTGTT----TTTACA----AGGTTTAG---TTAGGC-TTGGACT-CTGGG-AGTT-
	Entoloma_subpraegracile_HFJAU3164                   AACTTTGTT----TTTACA----AGGTTTAG---TTAGGC-TTGGACT-CTGGG-AGTT-
	Entoloma_subpraegracile_HFJAU3168                   AACTTTGTT----TTTACA----AGGTTTAG---CTAGGC-TTGGACT-CTGGG-AGTT-
	Entoloma_wuyishanensis_HFJAU3571_holotype           AGCTTA----------AAC----AAGCTTGG---TCAGGC-TTGGATC-TTGGG-GGT--
	Entoloma_wuyishanensis_HFJAU3871                    AGCTTA----------AAC----AAGCTTGG---TCAGGC-TTGGATC-TTGGG-GGT--
	Entoloma_wuyishanensis_HFJAU3874                    AGCTTA----------AAC----AAGCTTGG---TCAGGC-TTGGATC-TTGGG-GGT--
	Entoloma_wuyishanensis_HFJAU3878                    AGCTTA----------AAC----AAGCTTGG---TCAGGC-TTGGATC-TTGGG-GGT--
	Entoloma_wuyishanensis_HFJAU3881                    AGCTTA----------AAC----AAGCTTGG---TCAGGC-TTGGATC-TTGGG-GGT--
	Entoloma_griseosquamosum_HFJAU3967                  AGCATTTTG-----TTTTA----AAGCTTAT---TAAGGC-TTGGATT-ATGGG-AGCT-
	Entoloma_griseosquamosum_HFJAU3969_holotype         AGCATTTTG-----TTTTA----AAGCTTAT---TAAGGC-TTGGATT-ATGGG-AGCT-
	Entoloma_austrosinensis_HFJAU4048                   GGCTTTG-------ATTTATACAAGGCCCAG---TGAGGC-TTGGATT-CTGGG-AGC--
	Entoloma_subpraegracile_HFJAU5110                   AACTTTGTT----TTTACA----AGGTTTAG---TTAGGC-TTGGACT-CTGGG-AGTT-
	Entoloma_subpraegracile_HFJAU5115                   AACTTTGTT----TTTACA----AGGTTTAG---TTAGGC-TTGGACT-CTGGG-AGTT-
	Entoloma_subpraegracile_HFJAU5140                   AACTTTGTT----TTTACA----AGGTTTAG---TTAGGC-TTGGACT-CTGGG-AGTT-
	Entoloma_subpraegracile_HFJAU5175                   AACTTTGTT----TTTACA----AGGTTTAG---TTAGGC-TTGGACT-CTGGG-AGTT-
	Entoloma_subpraegracile_HFJAU5177                   AACTTTGTT----TTTACA----AGGTTTAG---TTAGGC-TTGGACT-CTGGG-AGTT-


	Enloloma_dislocatum_L0607565_holotype               GTGCTGG-----TTT---T-AGCGAATCAGCTTTCCTTAAATTTATTAGC-AAGATTC--
	'Entoloma arion LE F-312692'                        TTGCTGG-----TTC---T-AGTGGGTCGGCTCTCCTCAAATGTATTAGC-AAGATC---
	Entoloma_turci_WU25055                              TTGTTGG-----CTC-TTC-TTTGAGTCAGCTCTTCTTAAATATATTAGC-AAGATC---
	Entoloma_viridomarginatum_JAC15761                  CTGCTGG-----TTT---T-AACAAGTCAGCTCTCCTTAAATATATTAGC-AAGATTA--
	Entoloma_viridomarginatum_JAC12344                  CTGCTGG-----TTT---T-AACAAGTCAGCTCTCCTTAAATATATTAGC-AAGATTA--
	'Entoloma albinellum TENN:070403'                   TTGCTGG--GACTAC---T-ATTGTTTCAGCTCTCCTTAAATACATTAGC-AAGATCA--
	Entoloma_mastoideum_GDGM_28820                      GTGCTGG-----CCTGTTA-ACAAAGTCAGCTCTCCTTAAATTTATTAGC-AAGATTTTG
	Entoloma_mastoideum_GDGM_26597                      GTGCTGG-----CCTGTTA-ACAAAGTCAGCTCTCCTTAAATTTATTAGC-AAGATTTTG
	'Entoloma albidosimulans MEN 2004-065  isotype'     ????????????????????????????????????????????????????????????
	'Entoloma arion LE F-315917'                        TTGCTGG-----TTC---T-AGTGGGTCGGCTCTCCTCAAATGTATTAGC-AAGATC---
	Entoloma_asprellum_TUF106064                        GTGCTGG-----TTC---T-AGATAGTCAGCTCTCCTCAAATGCATTAGC-AAGATTA--
	Entoloma_atropapillatum_FK0898_holotype             TTGCTGG-----CTC--TA-TTCGAAACAGCTCTTCTCAAATATATTAGC-AAAGGCT--
	Entoloma_azureosquamulosum_HKAS_53408               TTGCTGG-----GTC---C-AAAGAGTCAGCTCTCCTTAAATGCATTAGC-AAGATCATA
	Entoloma_azureosquamulosum_GDGM_29254               TTGCTGG-----GTT---C-AAAGAGTCAGCTCTCCTTAAATGCATTAGC-AAGATCATA
	Entoloma_azureosquamulosum_GDGM_27355_holotype      TTGCTGG-----GTT---C-AAAGAGTCAGCTCTCCTTAAATGCATTAGC-AAGATCATC
	Entoloma_caespitosum_GDGM27564                      GTGCTGG-----CCT--CT-AACAAGTCAGCTCTCCTTAAATTTATTAGC-AAGATTT-G
	Entoloma_caespitosum_GDGM_24025                     GTGCTGG-----CCT--CT-AACAAGTCAGCTCTCCTTAAATTTATTAGC-AAGATTT-G
	Entoloma_caespitosum_GDGM_24026                     GTGCTGG-----CCT--CT-AACAAGTCAGCTCTCCTTAAATTTATTAGC-AAGATTT-G
	'Enloloma dislocatum SFC-080612-01'                 GTGCTGG-----TTT---T-AGCGAATCAGCTTTCCTTAAATTTATTAGC-AAGATTC--
	'Entoloma calceus O F-259457 holotype'              TTGCCGG-----TTC---T-AGCGAGTCGGCTCTCCTTAAATGCATTAGC-AAGATTA--
	Entoloma_calceus_LIP0402265                         TTGCCGG-----TTC---T-AGCGAGTCGGCTCTCCTTAAATGCATTAGC-AAGATTA--
	'Entoloma calceus JL12-19'                          TTGCCGG-----TTC---T-AGCGAGTCGGCTCTCCTTAAATGCATTAGC-AAGATTA--
	Entoloma_callipygmaeum_LE_312488                    GTGCTGG-----TTC--AG-TTTGAATTAGCTCTCCTTAAATATATTAGC-CGGATGA--
	Entoloma_callipygmaeum_LE_312487                    GTGCTGG-----TTC--AG-TTTGAATTAGCTCTCCTTAAATATATTAGC-CGGATGA--
	Entoloma_callipygmaeum_LE_253784_holotype           GTGCTGG-----TTC--AG-TTTGAATTAGCTCTCCTTAAATAAATTAGC-CAGATGA--
	'Entoloma carneogriseum O-F-256479'                 TTGCTGG-----TTT--CA-CACAAATCAGCTCTCCTTAAATGTATTAGC-AAGATTC--
	Entoloma_cetratum_LE311888_neotype                  TTGCTGG-----CTC--AA-CCCGAATCAGCTCTTCTTAAATACATTAGC-AAAGACA--
	Entoloma_chalybeum_LE254353                         TTGCTGG-----TTC---T-AGCGAATCAGCTCTCCTTAAATATATTAGC-AAGA-TA--
	Entoloma_chalybeum_TUF105760                        TTGCTGG-----TTC---T-AGCGAATCAGCTCTCCTTAAATATATTAGC-AAGA-TA--
	Enloloma_dislocatum_TUF105920_Paratype              GTGCTGG-----TTT---T-AGCGAATCAGCTTTCCTTAAATTTATTAGC-AAGATTC--
	Entoloma_consanguineum_PDD80751                     TTGCTGG-----TTC--TT-TTGGAGTCAGCTCTTCTTAAATGCATTAGC-GAGATTA--
	Entoloma_consanguineum_PDD80751.2                   TTGCTGG-----TTC--TT-TTAGAGTCAGCTCTTCTTAAATGCATTAGC-GAGATTA--
	'Entoloma coracis O F-256850 holotype'              TTGCCGG-----TTC--TA-ACCAACTCGGCTCTTCTTAAATGCATTAGCAAAGATTA--
	'Entoloma coracis O-F-67255'                        TTGCCGG-----TTC--TA-ACCAACTCGGCTCTTCTTAAATGCATTAGCAAAGATTA--
	'Entoloma coracis O-F-251952'                       TTGCCGG-----TTC--TA-ACCAACTCGGCTCTTCTTAAATGCATTAGCAAAGATTA--
	Entoloma_corvinum_FA_4261                           TTGCCGG-----TTC---T-AGCGAGTCGGCTCTCCTTAAATGCATTAGC-AAGATTA--
	Entoloma_cyanostipitum_GDGM31318_holotype           TTGCTGG-----CTC--CA-TTCGAGTCAGCTCTTCTTAAATTTATTAGC-AAGATTA--
	Entoloma_cyanostipitum_SAAS2239                     TTGCTGG-----CTC--CA-TTCGAGTCAGCTCTTCTTAAATTTATTAGC-AAGATTA--
	Entoloma_cyanostipitum_GDGM31294                    TTGCTGG-----CTC--CA-TTCGAGTCAGCTCTTCTTAAATTTATTAGC-AAGATTA--
	Entoloma_exile_Lueck8                               GTGCTGG-----TTC---T-AGACAGTCAGCTCTCCTTAAATGTATTAGC-AAGATTA--
	Enloloma_olivaceomarginatum_PUL_00036174_holotype   GTGCTGG-----TTC---T-AGACAGTCAGCTCTCCTTAAATGTATTAGC-AAGATTA--
	Entoloma_exile_KM_187354                            GTGCTGG-----TTC---T-AGACAGTCAGCTCTCCTTAAATGTATTAGC-AAGATTA--
	Entoloma_griseocyaneum_LE254351                     TTGCTGG-----CTT--AC-ATTGAGCCGGCTCTTCTTAAATGTATTAGC-AAGATC---
	Entoloma_griseocyaneum_KaiR997                      TTGCTGG-----CTT--AC-ATTGAGCCGGCTCTTCTTAAATGTATTAGC-AAGATC---
	'Entoloma icarus LE F-312696 holotype'              TTGCCTGG----TTC--TAAACGACCTTGGCTCTCCTTAAATGCATTAGC-GAGATTA--
	'Entoloma icarus LE F-312697'                       TTGCCTGG----TTC--TAAACGACCTTGGCTCTCCTTAAATGCATTAGC-GAGATTA--
	Entoloma_incanum_LE312503_neotype                   TTGCTGG-----CTC-TTC-TTCGAGTCAGCTCTTCTTAAATATATTAGC-AAGATC---
	Entoloma_incanum_LE311794                           TTGCTGG-----CTC-TTC-TTCGAGTCAGCTCTTCTTAAATATATTAGC-AAGATC---
	Entoloma_incanum_LE315858                           TTGCTGG-----CTC-TTC-TTCGAGTCAGCTCTTCTTAAATATATTAGC-AAGATC---
	Entoloma_isborscanum_LE_312486                      TTGCTGG-----TTC---T-AGCAACTCAGCTCTTCTTAAATGCATTAGC-AAGATTA--
	Entoloma_isborscanum_LE_302088_holotype             TTGCTGG-----TTC---T-AGCAACTCAGCTCTTCTTAAATGCATTAGC-AAGATTA--
	Enloloma_perchalybeum_GB_0209474_holotype           YTGCCGG-----TTC---T-AGCGAATCTGCTCTCCTTAAATGCATTAGC-AAGATTA--
	Entoloma_isborscanum_LE_312679                      TTGCTGG-----TTC---T-AGCAACTCAGCTCTTCTTAAATGCATTAGC-AAGATTA--
	'Entoloma kauffmanii KA13-1202'                     CTGCCGG-----CTC---T-AGCGAGTCGGCTCTCCTTAAATGCATTAGC-AAGATTA--
	'Entoloma linkii O-F-256353'                        TGCTGGG-----TTCTTCA-ATGAAGTCAGCTCTCCTTAAATGTATTAGC-AAGATTA--
	'Entoloma meridionale ACAM 2014-0127'               TTGCCGG-----TTC---T-ACCAAGTCGGCTCTCCTTAAATGCATTAGC-AAGATTA--
	'Entoloma meridionale ACAM 2018-0152'               TTGCCGG-----TTC---T-ACCAAGTCGGCTCTCCTTAAATGCATTAGC-AAGATTA--
	'Entoloma meridionale ACAM 2018-0153 holotype'      TTGCCGG-----TTC---T-ACCAAGTCGGCTCTCCTTAAATGCATTAGC-AAGATTA--
	Entoloma_minutigranulosum_LE_312484                 GTGCTGTG------------ATCTCTCCAGCTCTCCTTAAATGTATTAGC-ACGATTC--
	Entoloma_minutigranulosum_LE_312483                 GTGCTGTG------------ATCTCTCCAGCTCTCCTTAAATGTATTAGC-ACGATTC--
	Entoloma_minutigranulosum_LE_302096_holotype        GTGCTGTG------------ATCTCTTCAGCTCTCCTTAAATATATTAGC-ACGATTC--
	Entoloma_mougeotii_TUF106917                        TTGCTGG-----ATA--TA-CCAAGTCCAGCTCTTCTTAAATGCATTAGC-AAGATC---
	Enloloma_perchalybeum_TUR190180                     TTGCCGG-----TTC---T-AGCGAATCTGCTCTCCTTAAATGCATTARC-AAGATTA--
	Entoloma_mougeotii_TUF101633                        TTGCTGG-----ATA--TA-CCAAGTCCAGCTCTTCTTAAATGCATTAGC-AAGATC---
	Entoloma_mougeotii_TUF106505                        TTGCTGG-----ATA--TA-CCAAGTCCAGCTCTTCTTAAATGCATTAGC-AAGATC---
	'Entoloma mutabilipes TUR610/12'                    TTGCTGG-----TTC---T-ATTGAGTCGGCTCTCCTTAAATGTATTAGC-AAGATTG--
	Entoloma_mutabilipes_TUR8788                        TTGCTGG-----TTC---T-ATTGAGTCGGCTCTCCTTAAATGTATTAGC-AAGATTG--
	'Entoloma notabile L-0607514 holotype'              -TGCTGG-----TTCTTCA-ATGAATTCAGCTSTCCTTAAATGTATTAGC-AAGATTC--
	'Entoloma pallidostriatum L-0607566 holotype'       ATGCTGG-----CTC--TACCTTGAGTCAGCTTTCCTCAAATTTATTAGC-AAGATCA--
	Entoloma_perasprellum_GC01100310_holotype           ATGCTGG-----CCC--CA-TGCGAGTCAGCTCTCCTTAAATGTATTAGC-AGGATC---
	'Entoloma perasprellum GB-0204547 / JBJ 19-107'     ATGCTGG-----CCC--CA-TGCGAGTCAGCTCTCCTTAAATGTATTAGC-AGGATC---
	'Entoloma perasprellum GB-0204548 / JBJ 19-122'     ATGCTGG-----CCC--CA-TGCGAGTCAGCTCTCCTTAAATGTATTAGC-AGGATC---
	Entoloma_poliopus_TUF120264                         TTGTCGG-----TTC---T-AGCGAGTCGGCTCTCCTTAAATGTATTAGC-AAGATTA--
	'Entoloma argus LE F-312694 holotype'               TTGCTGG-----TTC---T-AACAAGCCGGCTCTCCTTAAATGCATTAGC-GAGATTA--
	Entoloma_praegracile_GDGM29251                      TTTCTGCTGGGACAT---A-AAGTTTTCAGCTCTCCTTAAATGTATTAGC-AAGGTTCA-
	Entoloma_praegracile_GDGM_29256                     TTTCTGCTGGGACAT---A-AAGTTTTCAGCTCTCCTTAAATCTATTAGC-AAGGTTCA-
	Entoloma_pseudocoelestinum_Lueck10                  TTGCTGG-----TTC---T-CGCAGTCCAGCTCTCCTTAAATGCATTAGC-AAGATTA--
	Entoloma_pseudocoelestinum_KM_132400                TTGCTGG-----TTC---T-CGCAGTCCAGCTCTCCTTAAATGCATTAGC-AAGATTA--
	'Entoloma pseudosubcorvinum SDBR-CMUNK0985 holotype' TTGCTGG-----ATC---T-AGCAGTTCAGCTCTCCTTAAATGTATTAGC-TAAATTT--
	'Entoloma pseudosubcorvinum SDBR-CMUNK1367'         TTGCTGG-----ATC---T-AGCAGTTCAGCTCTCCTTAAATGTATTAGC-TAAATTT--
	Entoloma_pulchripes_LE_312485                       TTGCTGG-----TTC---T-AGCGAATCAGCTCTCCTTAAATATATTAGC-AAGA-TA--
	Entoloma_pulchripes_LE_311808_holotype              TTGCTGG-----TTC---T-AGCGAATCAGCTCTCCTTAAATATATTAGC-AAGA-TA--
	Entoloma_pulchripes_LE_311809                       TTGCTGG-----TTC---T-AGCGAATCAGCTCTCCTTAAATATATTAGC-AAGA-TA--
	'Entoloma queletii OKA-TR1002'                      TTGCTGG-----TA----------------------------------------------
	'Entoloma argus LE F-315916'                        TTGCTGG-----TTC---T-AACAAGCCGGCTCTCCTTAAATGCATTAGC-GAGATTA--
	Entoloma_queletii_TUF141044                         TTGCTGG-----TAC---T-ATTGTTTCAGCTCTCCTTAAATACATTAGC-AAGATCA--
	'Entoloma riparium L-0607563 holotype'              TTGCCGG-----TTC---T-CGCAAGTCGGCTCTCCTTAAATGTATTAGC-AAGATTA--
	Entoloma_riparium_TUF120259                         TTGCCGG-----TTC---T-CGCAAGTCGGCTCTCCTTAAATGTATTAGC-AAGATTA--
	'Entoloma septentrionale O F-254295 holotype'       TTGCTGG-----ATC---T-AGAAATTCAGCTCTCCTTAAAAGCATTAGC-AAGATTA--
	Entoloma_sericeum_KaiR237                           TTGCTGG-----CTC--AC-TATGAATCAGCTCTTCTTAAATATATTAGC-GAAGATC--
	Entoloma_sericeum_VHAs03_2                          TTGCTGG-----CTC---------GTTCAGCTCTTCTTAAATATATTAGC-AAAGATC--
	'Entoloma serrulatum O-F-158208/DMS-730296'         TTGCTGG-----TTC---T-AGCAACTCAGCTCTTCTTAAATGCATTAGC-AAGATTA--
	Entoloma_serrulatum_LE_254361                       TTGCTGG-----TTC---T-AGCAACTCAGCTCTTCTTAAATGCATTAGC-AAGATTA--
	'Entoloma serrulatum EnSe-1'                        TTGCTGG-----TTC---T-AGCAACTCAG-TCGACTTAAATGCATTAGC-AAGATTA--
	'Entoloma arion LE F-312691 holotype'               TTGCTGG-----TTC---T-AGTGGGTCGGCTCTCCTCAAATGTATTAGC-AAGATC---
	Entoloma_sicoense_PO_F2244_holotype                 TTGCTGG-----ATC---A-ATCGAATCGGCTCCCCTTAAATGTATTAGC-AAGATTA--
	Entoloma_sicoense_PO_F2245                          TTGCTGG-----ATC---A-ATCGAATCGGCTCCCCTTAAATGTATTAGC-AAGATTA--
	Entoloma_subcaesiocinctum_SAAS103                   TTGCTGG-----TTT--CTAGCGAACTCAGCTCTTCTTAAATGCATTAGC-AAGATTA--
	Entoloma_subcaesiocinctum_SAAS133_holotype          TTGCTGG-----TTT--CTAGCGAACTCAGCTCTTCTTAAATGCATTAGC-AAGATTA--
	Entoloma_subcorvinum_MGW1494                        TTGCTGA-----ATC---T-AGAAATTCAGCTCTCCTTAAATGTATTAGC-TAAATTT--
	Entoloma_subcorvinum_SAT1518905                     TTGCTGA-----ATC---T-AGAAATTCAGCTCTCCTTAAATGTATTAGC-TAAATTT--
	'Entoloma subserrulatum TENN:068464'                TTGCTGG-----TTT--CT-AGCAACTCAGCTCTTCTTAAATGCATTAGC-AAGATTA--
	'Entoloma subserrulatum TENN:070407'                TTGCTGG-----TTT--CT-AGCAACTCAGCTCTTCTTAAATGCATTAGC-AAGATTA--
	Entoloma_subtenuicystidiatum_GDGM_28459_holotype    TTGCTGG-----CTT-TCC-TATAGTTCAGCTCTTCTAAAATGTATTGTG-GAGATCTC-
	Entoloma_subtenuicystidiatum_GDGM_29246             TTGCTGG-----CTT-TCC-TATAGTTCAGCTCTTCTAAAATGTATTGTG-GAGATCTC-
	Entoloma_austrosinensis_HFJAU1414_holotype          TTGCTGG-----CTC---T-ATTGATTCAGCTCTCCTTAAATACATTAGC-AAGATCA--
	Entoloma_subpraegracile_HFJAU1822_holotype          TTGTTGCTGGCACAT-ACA-TGCAGTCCAGCTCTCCTTAAATGTATTAGC-AAGATTTGT
	Entoloma_austrosinensis_HFJAU1907                   TTGCTGG-----CTC---T-ATTGATTCAGCTCTCCTTAAATACATTAGC-AAGATCA--
	Entoloma_austrosinensis_HFJAU2616                   TTGCTGG-----CTC---T-ATTGATTCAGCTCTCCTTAAATACATTAGC-AAGATCA--
	Entoloma_austrosinensis_HFJAU2920                   TTGCTGG-----CTC---T-ATTGATTCAGCTCTCCTTAAATACATTAGC-AAGATCA--
	Entoloma_subpraegracile_HFJAU3094                   TTGTTGCTGGCACAT-ACA-TGCAGTCCAGCTCTCCTTAAATGTATTAGC-AAGATTTGT
	Entoloma_subpraegracile_HFJAU3164                   TTGTTGCTGGCACAT-ACA-TGCAGTCCAGCTCTCCTTAAATGTATTAGC-AAGATTTGT
	Entoloma_subpraegracile_HFJAU3168                   TTGTTGCTGGCACAT-ACA-TGCAGTCCAGCTCTCCTTAAATGTATTAGC-AAGATTTGT
	Entoloma_wuyishanensis_HFJAU3571_holotype           GTGCTGG-----TTC---T-AGCGAATCGGCTCTCCTTAAATGCATTAGC-AAGATCA--
	Entoloma_wuyishanensis_HFJAU3871                    GTGCTGG-----TTC---T-AGCGAATCGGCTCTCCTTAAATGCATTAGC-AAGATCA--
	Entoloma_wuyishanensis_HFJAU3874                    GTGCTGG-----TTC---T-AGCGAATCGGCTCTCCTTAAATGCATTAGC-AAGATCA--
	Entoloma_wuyishanensis_HFJAU3878                    GTGCTGG-----TTC---T-AGCGAATCGGCTCTCCTTAAATGCATTAGC-AAGATCA--
	Entoloma_wuyishanensis_HFJAU3881                    GTGCTGG-----TTC---T-AGCGAATCGGCTCTCCTTAAATGCATTAGC-AAGATCA--
	Entoloma_griseosquamosum_HFJAU3967                  TTGCTGG-----CTT--TT-ATTGAGTTAGCTCTTCTTAAACACATTAGC-AAGATC---
	Entoloma_griseosquamosum_HFJAU3969_holotype         TTGCTGG-----CTT--TT-ATTGAGTTAGCTCTTCTTAAACACATTAGC-AAGATC---
	Entoloma_austrosinensis_HFJAU4048                   TTGCTGG-----CTC---T-ATTGATTCAGCTCTCCTTAAATACATTAGC-AAGATCA--
	Entoloma_subpraegracile_HFJAU5110                   TTGTTGCTGGCACAT-ACA-TGCAGTCCAGCTCTCCTTAAATGTATTAGC-AAGATTTGT
	Entoloma_subpraegracile_HFJAU5115                   TTGTTGCTGGCACAT-ACA-TGCAGTCCAGCTCTCCTTAAATGTATTAGC-AAGATTTGT
	Entoloma_subpraegracile_HFJAU5140                   TTGTTGCTGGCACAT-ACA-TGCAGTCCAGCTCTCCTTAAATGTATTAGC-AAGATTTGT
	Entoloma_subpraegracile_HFJAU5175                   TTGTTGCTGGCACAT-ACA-TGCAGTCCAGCTCTCCTTAAATGTATTAGC-AAGATTTGT
	Entoloma_subpraegracile_HFJAU5177                   TTGTTGCTGGCACAT-ACA-TGCAGTCCAGCTCTCCTTAAATGTATTAGC-AAGATTTGT


	Enloloma_dislocatum_L0607565_holotype               ATCGCT-GGG-T--CACC--ATTGATATGATAA-T---TATC-TATATCAT-TGAT-GAA
	'Entoloma arion LE F-312692'                        ATTGCC-GAA-T--CACC--TTTGATATGATAA-T---TATCTTATATCAT-TGAT-GTA
	Entoloma_turci_WU25055                              ATCGCT-AAA-T--CATC--TTTGATATGATAA-T---TATC-TATATCAT-CATG-ATT
	Entoloma_viridomarginatum_JAC15761                  ATCACT-GAA-T--CACA--TTTGATATGATAA-T---TATC-TATATCAT-TGAT-GAA
	Entoloma_viridomarginatum_JAC12344                  ATCACT-GAA-T--CACA--TTTGATATGATAA-T---TATC-TATATCAT-TGAT-GAA
	'Entoloma albinellum TENN:070403'                   ATCAGT-GAC-T--TATT--TGTGATATGATAA-T---TATC-TATATCAT-TAAT-AAA
	Entoloma_mastoideum_GDGM_28820                      ATAGCT-AAGGT--CGCT-AATTGATATGATAAAC---TATC-TATATCAT-TGGT-GAA
	Entoloma_mastoideum_GDGM_26597                      ATAGCT-AAGGT--CGCT-AATTGATATGATAAAC---TATC-TATATCAT-TGGT-GAA
	'Entoloma albidosimulans MEN 2004-065  isotype'     ????????????????????????????????????????????????????????????
	'Entoloma arion LE F-315917'                        ATTGCC-GAA-T--CACC--TTTGATATGATAA-T---TATCTTATATCAT-TGAT-GTA
	Entoloma_asprellum_TUF106064                        ATCGCT-GAA-T--CACT--TTTGATATGATAA-T---TATC-TATATCAT-TGAT-GAA
	Entoloma_atropapillatum_FK0898_holotype             CGTGCT--GA-T--CAAC--TCTGGTATGATAA-T---TATC-TATATCAC-GGTT-GAC
	Entoloma_azureosquamulosum_HKAS_53408               ATCGTT-GGA-T--CAGC--TTTGATATGATAA-T---TATC-TATATCAT-TGAT-GAA
	Entoloma_azureosquamulosum_GDGM_29254               ATCGTT-GGA-T--CAGC--TTTGATATGATAA-T---TATC-TATATCAT-TGAT-GAA
	Entoloma_azureosquamulosum_GDGM_27355_holotype      ATCGTT-GGA-T--CAGC--TTTGATATGATAA-T---TATC-TATATCAT-TGAT-GAA
	Entoloma_caespitosum_GDGM27564                      ATAGCT-AAAAT--CACT-AATTGATATGATAA-C---TATC-TATATCAT-TAGT-GGA
	Entoloma_caespitosum_GDGM_24025                     ATAGCT-AAAAT--CACT-AATTGATATGATAA-C---TATC-TATATCAT-TAGT-GGA
	Entoloma_caespitosum_GDGM_24026                     ATAGCT-AAAAT--CACT-AATTGATATGATAA-C---TATC-TATATCAT-TAGT-GGA
	'Enloloma dislocatum SFC-080612-01'                 ATCGCT-GGG-T--CACC--ATTGATATGATAA-T---TATC-TATATCAT-TGAT-GAA
	'Entoloma calceus O F-259457 holotype'              ATCGCT-GTA-T--TATC--TTTGATATGATAA-T---TATC-TATATCAT-GGAT-AAA
	Entoloma_calceus_LIP0402265                         ATCGCT-GTA-T--TATC--TTTGATATGATAA-T---TATC-TATATCAT-GGAT-GAA
	'Entoloma calceus JL12-19'                          ATCGCT-GTA-T--TATC--TTTGATATGATAA-T---TATC-TATATCAT-GGAT-GAA
	Entoloma_callipygmaeum_LE_312488                    AGCA---CAA-T--CATC--TTTGATATGATAA-T---TATCTTATATCAA-TGGA----
	Entoloma_callipygmaeum_LE_312487                    AGCA---CAA-T--CATC--TTTGATATGATAA-T---TATCTTATATCAA-TGGA----
	Entoloma_callipygmaeum_LE_253784_holotype           AGCA---CAA-T--CATC--TTTGATATGATAA-T---TATCTTATATCAA-TGGA----
	'Entoloma carneogriseum O-F-256479'                 ATCACT-GAA-C--CATC--TTTGATATGATAA-T---TATC-TATATCAT-GGAT-GAG
	Entoloma_cetratum_LE311888_neotype                  TTTGCT--GA-C--CATC--TTTGGTATGATAA-T---TATC-TATATCAT-TGAT-AAC
	Entoloma_chalybeum_LE254353                         ATCGCT-GAA-T--CATC--TTTGATATGATAA-T---TATC-TATATCAT-CGAT-GAA
	Entoloma_chalybeum_TUF105760                        ATCGCT-GAA-T--CATC--TTTGATATGATAA-T---TATC-TATATCAT-CGAT-GAA
	Enloloma_dislocatum_TUF105920_Paratype              ATCGCT-GGG-T--CACC--ATTGATATGATAA-T---TATC-TATATCAT-TGAT-GAA
	Entoloma_consanguineum_PDD80751                     ATCGCT-GCA-T--CGTC--TTTGATATGATAA-T---TATC-TATATCAT-CGAT-GAA
	Entoloma_consanguineum_PDD80751.2                   ATCGCT-GCA-T--CGTC--TTTGATATGATAA-T---TATC-TATATCAT-CGAT-GAA
	'Entoloma coracis O F-256850 holotype'              ATCACTTGAA-T--CATT--ATTGATATGATAA-T---TATC-TATGTCAT-TAAT-GAT
	'Entoloma coracis O-F-67255'                        ATCACTTGAA-T--CATT--ATTGATATGATAA-T---TATC-TATGTCAT-TAAT-GAT
	'Entoloma coracis O-F-251952'                       ATCACTTGAA-T--CATT--ATTGATATGATAA-T---TATC-TATGTCAT-TAAT-GAT
	Entoloma_corvinum_FA_4261                           ATCGCTGGTA-T--TATC--TTTGATATGATAA-T---TATC-TATATCAT-GGAT-AAA
	Entoloma_cyanostipitum_GDGM31318_holotype           ATCGCTGGAA-T--CATC--TTTGATATGATAA-T---TATC-TATATCAT-CGAT-AAA
	Entoloma_cyanostipitum_SAAS2239                     ATCGCTGGAA-T--CATC--TTTGATATGATAA-T---TATC-TATATCAT-CGAT-AAA
	Entoloma_cyanostipitum_GDGM31294                    ATCGCTGGAA-T--CATC--TTTGATATGATAA-T---TATC-TATATCAT-CGAT-AAA
	Entoloma_exile_Lueck8                               ATCGCT-GAA-T--CACC--TTTGATATGATAA-T---TATC-TATATCAT-TGAT-GAA
	Enloloma_olivaceomarginatum_PUL_00036174_holotype   ATCGCT-GAA-T--CACC--TTTGATATGATAA-T---TATC-TATATCAT-TGAT-GAA
	Entoloma_exile_KM_187354                            ATCGCT-GAA-T--CACC--TTTGATATGATAA-T---TATC-TATATCAT-TGAT-GAA
	Entoloma_griseocyaneum_LE254351                     ATCGCT-AAA-T--CATG--TTTGATATGATAA-T---TATC-TATATCAA-TAAATGAG
	Entoloma_griseocyaneum_KaiR997                      ATCGCT-AAA-T--CATG--TTTGATATGATAA-T---TATC-TATATCAA-TAAATGAG
	'Entoloma icarus LE F-312696 holotype'              GTCACATGTA-T--AATC--TTTGATATGATAA-T---TATC-TATATCAC-TGAT-AAA
	'Entoloma icarus LE F-312697'                       GTCACATGTA-T--AATC--TTTGATATGATAA-T---TATC-TATATCAC-TGAT-AAA
	Entoloma_incanum_LE312503_neotype                   ATCGCT-CA?-T--CATC--TTTGATATGATAA-T---TATC-TATATCAT-TAAT-GAT
	Entoloma_incanum_LE311794                           ATCGCT-CAA-T--CATC--TTTGATATGATAA-T---TATC-TATATCAT-TAAT-GAT
	Entoloma_incanum_LE315858                           ATCGCT-CAA-T--CATC--TTTGATATGATAA-T---TATC-TATATCAT-TAAT-GAT
	Entoloma_isborscanum_LE_312486                      ATCACT-AAA-T--CATCTTTTTGATATGATAA-T---TATC-TATATCAT-TAAT-GAA
	Entoloma_isborscanum_LE_302088_holotype             ATCACT-AAA-T--CATCTTTTTGATATGATAA-T---TATC-TATATCAT-TAAT-GAA
	Enloloma_perchalybeum_GB_0209474_holotype           ATCGCT-GTA-T--TATC--TTTGATATGATAA-C---TATC-TATATCAT-GGAT-GAA
	Entoloma_isborscanum_LE_312679                      ATCACT-AAA-T--CATYTTTTTGATATGATAA-T---TATC-TATATCAT-TAAT-GAA
	'Entoloma kauffmanii KA13-1202'                     ATCGCTGGCA-T--TATC--TTTGATATGATAA-T---TATC-TATATCAT-GGAT-GAA
	'Entoloma linkii O-F-256353'                        ATCGCT-GGA-T--CACT--TGTGATATGATAA-T---TATC-TATATCAT-CAAT-GAG
	'Entoloma meridionale ACAM 2014-0127'               ATCGCT-GTA-T--TATC--TTTGATATGATAA-T---TATC-TATATCATGGGAT-GAA
	'Entoloma meridionale ACAM 2018-0152'               ATCGCT-GTA-T--TATC--TTTGATATGATAA-T---TATC-TATATCATGGGAT-GAA
	'Entoloma meridionale ACAM 2018-0153 holotype'      ATCGCT-GTA-T--TATC--TTTGATATGATAA-T---TATC-TATATCATGGGAT-GAA
	Entoloma_minutigranulosum_LE_312484                 ATTAAT----------CT--TTTGATATGATAA-T---TATC-TATATCAT-GGAT-GAA
	Entoloma_minutigranulosum_LE_312483                 ATTAAT----------CT--TTTGATATGATAA-T---TATC-TATATCAT-GGAT-GAA
	Entoloma_minutigranulosum_LE_302096_holotype        ATTAAT----------CT--TTTGATATGATAA-T---TATC-TATATCAT-GGAT-GAA
	Entoloma_mougeotii_TUF106917                        ATCGCTTCAA-T--TATC--TTTAATATGATAA-T---TATC-TATATTAT-TGAT-GAT
	Enloloma_perchalybeum_TUR190180                     ATCGCT-GTA-T--TATY--TTTGATATGATAA-C---TATC-TATATCAT-GGAT-GAA
	Entoloma_mougeotii_TUF101633                        ATCGCTTCAA-T--TATC--TTTAATATGATAA-T---TATC-TATATTAT-TGAT-GAT
	Entoloma_mougeotii_TUF106505                        ATCGCTTCAA-T--TATC--TTTAATATGATAA-T---TATC-TATATTAT-TGAT-GAT
	'Entoloma mutabilipes TUR610/12'                    GTCGCT-GAG-C--TATT--GTTGATATGATAACT---TATC-TATATCAT-TAAT-GAA
	Entoloma_mutabilipes_TUR8788                        GTCGCT-GAG-C--TATT--GTTGATATGATAACT---TATC-TATATCAT-TAAT-GAA
	'Entoloma notabile L-0607514 holotype'              ATCACT-GGA-T--CACT--TGTGATATGATAA-T---TATC-TATATCAT-CAAT-GAG
	'Entoloma pallidostriatum L-0607566 holotype'       ATCTCT-GAA-T--TATC--TTTGATATGATAA-T---TATC-TATGTCAT-TGAT-GAA
	Entoloma_perasprellum_GC01100310_holotype           ATCGTT-GAA-T--CATC--TTTGATATGATAA-T---TATC-TATATCAT-TGAC-GAT
	'Entoloma perasprellum GB-0204547 / JBJ 19-107'     ATCGTT-GAA-T--CATC--TTTGATATGATAA-T---TATC-TATATCAT-TGAC-GAT
	'Entoloma perasprellum GB-0204548 / JBJ 19-122'     ATCGTT-GAA-T--CATC--TTTGATATGATAA-T---TATC-TATATCAT-TGAC-GAT
	Entoloma_poliopus_TUF120264                         ATCGCT-GTA-T--TATC--TTTGATATGATAA-T---TATC-TATATCAT-AGAT-GAA
	'Entoloma argus LE F-312694 holotype'               ACCACT-GTA-TAGTATC--TTTGATATGATAA-T---TATC-CATATCAT-TGAT-AAA
	Entoloma_praegracile_GDGM29251                      CCCGTT-GAA-T--CATC-TTTTGATATGATAA-T---TATC-AATGTCAT-AAAT-AGT
	Entoloma_praegracile_GDGM_29256                     CCCGTT-GAA-T--CATC-TTTTGATATGATAA-T---TATC-AATGTCAT-AAAT-AGT
	Entoloma_pseudocoelestinum_Lueck10                  ATCGCT-GAA-C--TATC--GTTGATATGATAA-T---TATC-TATATCAT-TGAT-TAA
	Entoloma_pseudocoelestinum_KM_132400                ATCGCT-GAA-C--TATC--GTTGATATGATAA-T---TATC-TATATCAT-TGAT-TAA
	'Entoloma pseudosubcorvinum SDBR-CMUNK0985 holotype' -------CAA----TCAC--TTTGATATGATAA-T---TATC-TATATCAC-TGAT-GGA
	'Entoloma pseudosubcorvinum SDBR-CMUNK1367'         -------CAA----TCAC--TTTGATATGATAA-T---TATC-TATATCAC-TGAT-GGA
	Entoloma_pulchripes_LE_312485                       ATCGCT-GAA-T--CATC--TTTGATATGATAA-T---TATC-TATATCAT-CGAT-GAA
	Entoloma_pulchripes_LE_311808_holotype              ATCGCT-GAA-T--CATC--TTTGATATGATAA-T---TATC-TATATCAT-CGAT-GAA
	Entoloma_pulchripes_LE_311809                       ATCGCT-GAA-T--CATC--TTTGATATGATAA-T---TATC-TATATCAT-CGAT-GAA
	'Entoloma queletii OKA-TR1002'                      ------------------------------------------------------------
	'Entoloma argus LE F-315916'                        ACCACT-GTA-TAGTATC--TTTGATATGATAA-T---TATC-CATATCAT-TGAT-AAA
	Entoloma_queletii_TUF141044                         ATCAGT-GAC-T--TATT--TGTGATATGATAA-T---TATC-TATATCAT-TAAT-AAC
	'Entoloma riparium L-0607563 holotype'              ATCGCTGGTA-T--TATC--TTTGATATGATAA-T---TATC-TATATCAT-GGAT-GAA
	Entoloma_riparium_TUF120259                         ATCGCTGGTA-T--TATC--TTTGATATGATAA-T---TATC-TATATCAT-GGAT-GAA
	'Entoloma septentrionale O F-254295 holotype'       ATCGCT-GAA-C--TATC--TTTGATATGATAA-T---TATC-TATATCAT-TGAT-AAA
	Entoloma_sericeum_KaiR237                           TTTGCT--GC-T--CATC--ATTGGTATGATAA-T---TATC-TATATCAT-TGAT-AAC
	Entoloma_sericeum_VHAs03_2                          TTTGCT--GC-T--CATC--ATTGGTATGATAA-T---TATC-TATATCAT-TGAT-AAA
	'Entoloma serrulatum O-F-158208/DMS-730296'         ATCACTTGAA-T--CATC--TTTGATATGATAA-T---TATC-TATATCAT-TAAT-GAG
	Entoloma_serrulatum_LE_254361                       ATCACTTGAA-T--CATC--TTTGATATGATAA-T---TATC-TATATCAT-TAAT-GAG
	'Entoloma serrulatum EnSe-1'                        ATCACTTGAA-T--CATC--TTTGATATGATAA-T---TATC-TATATCAT-TAAT-GAG
	'Entoloma arion LE F-312691 holotype'               ATTGCC-GAA-T--CACC--TTTGATATGATAA-T---TATCTTATATCAT-TGAT-GTA
	Entoloma_sicoense_PO_F2244_holotype                 GTCGCT-GAA-T--TGTC--GTTGATATGATAA-T---TATC-TATATCAT-TGAT-AAA
	Entoloma_sicoense_PO_F2245                          GTCGCT-GAA-T--TGTC--GTTGATATGATAA-T---TATC-TATATCAT-TGAT-AAA
	Entoloma_subcaesiocinctum_SAAS103                   ATCACTTGAA-T--CATT--TTTGATATGATAA-T---TATC-TATATCAC-TAAT-GAG
	Entoloma_subcaesiocinctum_SAAS133_holotype          ATCACTTGAA-T--CATT--TTTGATATGATAA-T---TATC-TATATCAC-TAAT-GAG
	Entoloma_subcorvinum_MGW1494                        -------CAA----TCAC--TTTGATATGATAA-T---TATC-TATATCAC-TGAT-GGA
	Entoloma_subcorvinum_SAT1518905                     -------CAA----TCAC--TTTGATATGATAA-T---TATC-TATATCAC-TGAT-GGA
	'Entoloma subserrulatum TENN:068464'                ATCACTTGAA-T--CATC--TTTGATATGATAA-T---TATC-TATATCAC-TAAT-GAG
	'Entoloma subserrulatum TENN:070407'                ATCACTTGAA-T--CATC--TTTGATATGATAA-T---TATC-TATATCAC-TAAT-GAG
	Entoloma_subtenuicystidiatum_GDGM_28459_holotype    ATCATT-GAA----TCAC--ATTGATATGATAA-T---TATC-TATATCAT-TGCT-GGT
	Entoloma_subtenuicystidiatum_GDGM_29246             ATCATT-GAA----TCAC--ATTGATATGATAA-T---TATC-TATATCAT-TGCT-GGT
	Entoloma_austrosinensis_HFJAU1414_holotype          ATCAGT-GACTT--TATT--TATGATATGATAA-T---TATC-TATATCAC-TAAT-AAC
	Entoloma_subpraegracile_HFJAU1822_holotype          GCTATC-GAA-T--CGTC-TTTTGATATGATAA-T---TATC-AATATCAT-GACATGGT
	Entoloma_austrosinensis_HFJAU1907                   ATCAGT-GACTT--TATT--TATGATATGATAA-T---TATC-TATATCAC-TAAT-AAC
	Entoloma_austrosinensis_HFJAU2616                   ATCAGT-GACTT--TATT--TATGATATGATAA-T---TATC-TATATCAC-TAAT-AAC
	Entoloma_austrosinensis_HFJAU2920                   ATCAGT-GACTT--TATT--TATGATATGATAA-T---TATC-TATATCAC-TAAT-AAC
	Entoloma_subpraegracile_HFJAU3094                   GCTATC-GAA-T--CGTC-TTTTGATATGATAA-T---TATC-AATATCAT-GACATGGT
	Entoloma_subpraegracile_HFJAU3164                   GCTATC-GAA-T--CGTC-TTTTGATATGATAA-T---TATC-AATATCAC-GACATGGT
	Entoloma_subpraegracile_HFJAU3168                   GCTATC-GAA-T--CGTC-TTTTGATATGATAA-T---TATC-AATATCAT-GACATGGT
	Entoloma_wuyishanensis_HFJAU3571_holotype           GTCACT-GAA-T--TGTC--TTTGATATGATAA-T---TATC-TATATCAC-TGAT-GAA
	Entoloma_wuyishanensis_HFJAU3871                    GTCACT-GAA-T--TGTC--TTTGATATGATAA-T---TATC-TATATCAC-TGAT-GAA
	Entoloma_wuyishanensis_HFJAU3874                    GTCACT-GAA-T--TGTC--TTTGATATGATAA-T---TATC-TATATCAC-TGAT-GAA
	Entoloma_wuyishanensis_HFJAU3878                    GTCACT-GAA-T--TGTC--TTTGATATGATAA-T---TATC-TATATCAC-TGAT-GAA
	Entoloma_wuyishanensis_HFJAU3881                    GTCACT-GAA-T--TGTC--TTTGATATGATAA-T---TATC-TATATCAC-TGAT-GAA
	Entoloma_griseosquamosum_HFJAU3967                  ACTGCT-GAA-T--CGTC--TTTGATATGATAA-TTTATATC-TATATTAT-TGAT-GGT
	Entoloma_griseosquamosum_HFJAU3969_holotype         ACTGCT-GAA-T--CGTC--TTTGATATGATAA-TTTATATC-TATATTAT-TGAT-GGT
	Entoloma_austrosinensis_HFJAU4048                   ATCAGT-GACTT--TATT--TATGATATGATAA-T---TATC-TATATCAC-TAAT-AAC
	Entoloma_subpraegracile_HFJAU5110                   GCTATC-GAA-T--CGTC-TTTTGATATGATAA-T---TATC-AATATCAT-GACATGGT
	Entoloma_subpraegracile_HFJAU5115                   GCTATC-GAA-T--CGTC-TTTTGATATGATAA-T---TATC-AATATCAC-GACATGGT
	Entoloma_subpraegracile_HFJAU5140                   GCTATC-GAA-T--CGTC-TTTTGATATGATAA-T---TATC-AATATCAT-GACATGGT
	Entoloma_subpraegracile_HFJAU5175                   GCTATC-GAA-T--CGTC-TTTTGATATGATAA-T---TATC-AATATCAT-GACATGGT
	Entoloma_subpraegracile_HFJAU5177                   GCTATC-GAA-T--CGTC-TTTTGATATGATAA-T---TATC-AATATCAT-GACATGGT


	Enloloma_dislocatum_L0607565_holotype               -A-CG--GTG---TTTT-CC---TGTC------------------TAAGGAATGTCTGGC
	'Entoloma arion LE F-312692'                        -A-TG--GTG---CTTT-CC---TTAA------------------AGGAAAAGATCTGGC
	Entoloma_turci_WU25055                              -ATCCTAGTG---TTTC-CT---TCAC------------------CGGAAAAGATCAGGC
	Entoloma_viridomarginatum_JAC15761                  -A-TG--GTG---TTTTTCCT--TTGG------------------AGAAAAAAATCTGGC
	Entoloma_viridomarginatum_JAC12344                  -A-TG--GTG---TTTTTCCT--TTGG------------------AGAAAAAAATCTGGC
	'Entoloma albinellum TENN:070403'                   -A-CACGGTG---TTTT-CC---TGCA-------------------AGGAAAGATCTAGC
	Entoloma_mastoideum_GDGM_28820                      -A-CA--GCG--------------------------------TAAAAAGAAAAATCTGGC
	Entoloma_mastoideum_GDGM_26597                      -A-CA--GCG--------------------------------TAAAAAGAAAAATCTGGC
	'Entoloma albidosimulans MEN 2004-065  isotype'     ????????????????????????????????????????????????????????????
	'Entoloma arion LE F-315917'                        -A-TG--GTG---CTTT-CC---TTAA------------------AGGAAAAGATCTGGC
	Entoloma_asprellum_TUF106064                        -A-CG--GCG---TTTT-CC---TCTA-------------------AGGAAAGATCTGGC
	Entoloma_atropapillatum_FK0898_holotype             ---CA--------GTTC-CCT--TTTA------------------TTAGGGAGGTCTTGC
	Entoloma_azureosquamulosum_HKAS_53408               -A-CA--ATT---GCTT-----------------------------------------GC
	Entoloma_azureosquamulosum_GDGM_29254               -A-CA--ATT---GCTT-----------------------------------------GC
	Entoloma_azureosquamulosum_GDGM_27355_holotype      -A-CA--ATT---GCTT-----------------------------------------GC
	Entoloma_caespitosum_GDGM27564                      -AATA--GCG---TTCC-TT---CCCATTTGGGAAAGGAAAAAAAAAATAATAATCTGGC
	Entoloma_caespitosum_GDGM_24025                     -AATA--GCG---TTCC-TT---CCCATTTGGGAAAGGAAAAAAAAAATAATAATCTGGC
	Entoloma_caespitosum_GDGM_24026                     -AATA--GCG---TTCC-TT---CCCATTTGGGAAAGGAAAAAAAAAATAATAATCTGGC
	'Enloloma dislocatum SFC-080612-01'                 -A-CG--GTG---TTTT-CC---TGTC------------------TAAGGAATGTCTGGC
	'Entoloma calceus O F-259457 holotype'              -A-CA-AGTG---TTTT-CC---TTCA------------------A-GGAAAGATCTGGC
	Entoloma_calceus_LIP0402265                         -A-CA-AGTG---TTTT-CC---TTCA------------------A-GGAAAGATCTGGC
	'Entoloma calceus JL12-19'                          -A-CA-AGTG---TTTT-CC---TTCA------------------A-GGAA?G?TCTGGC
	Entoloma_callipygmaeum_LE_312488                    ---------------------------------------------TTGAGACTATTTGGC
	Entoloma_callipygmaeum_LE_312487                    ---------------------------------------------TTGAGACTATTTGGC
	Entoloma_callipygmaeum_LE_253784_holotype           ---------------------------------------------TTGAGACTATTTGGC
	'Entoloma carneogriseum O-F-256479'                 -A-TA--GTG---TTTT-CC---TTCT------------------AGGAATAAATCTGGC
	Entoloma_cetratum_LE311888_neotype                  ---CA--------GCTC-CC---TTCA-------------------CGGGGAGGTCTTGC
	Entoloma_chalybeum_LE254353                         AA-CA--GTA---CCTT-CC---CTTC------------------AGGGAAGGATCTGGC
	Entoloma_chalybeum_TUF105760                        AA-CA--GTA---CCTT-CC---CTTC------------------AGGGAAGGATCTGGC
	Enloloma_dislocatum_TUF105920_Paratype              -A-CG--GTG---TTTT-CC---TGTC------------------TAAGGAATGTCTGGC
	Entoloma_consanguineum_PDD80751                     ---CA--GTG---TTT--CC---TGAG------------------TGGAAA-GATCTTGC
	Entoloma_consanguineum_PDD80751.2                   ---CA--GTG---TTT--CC---TGAG------------------TGGAAA-GATCTTGC
	'Entoloma coracis O F-256850 holotype'              -A-CA--GTG---TTTT-TC---GTCA------------------AAGAAAAGATCTTGC
	'Entoloma coracis O-F-67255'                        -A-CA--GTG---TTTT-TC---GTCA------------------AAGAAAAGATCTTGC
	'Entoloma coracis O-F-251952'                       -A-CA--GTG---TTTT-TC---GTCA------------------AAGAAAAGATCTTGC
	Entoloma_corvinum_FA_4261                           -A-CA-AGTG---TTTT-CC---TTCA------------------T-GGAAAGATCTGGC
	Entoloma_cyanostipitum_GDGM31318_holotype           -T-CA--GTG---TTTT-CC---TTCG------------------AGGAAAAAGTCTAGC
	Entoloma_cyanostipitum_SAAS2239                     -T-CA--GTG---TTTT-CC---TTCG------------------AGGAAAAAGTCTAGC
	Entoloma_cyanostipitum_GDGM31294                    -T-CA--GTG---TTTT-CC---TTCG------------------AGGAAAAAGTCTAGC
	Entoloma_exile_Lueck8                               -C-CG--GTG---TTTT-CC---TCAC------------------AAGGAAAGATCTGGC
	Enloloma_olivaceomarginatum_PUL_00036174_holotype   -C-CG--GTG---TTTT-CC---TCCC------------------AAGGAAAGATCTGGC
	Entoloma_exile_KM_187354                            -C-CG--GTG---TTTT-CC---TCAC------------------AAGGAAAGATCTGGC
	Entoloma_griseocyaneum_LE254351                     -A-TCTGGCGG--ATTT-CCA--TTTA-----------------GGAAAATTGATCAAGC
	Entoloma_griseocyaneum_KaiR997                      -A-TCTGGCGG--ATTT-CCA--TTTA-----------------GGAAAATTGATCAAGC
	'Entoloma icarus LE F-312696 holotype'              -A-CA-AGTG---TTTC-CC---CCTT---------------CGAAGGGGAAGATCGAGC
	'Entoloma icarus LE F-312697'                       -A-CA-AGTG---TTTC-CC---CCTT---------------CGAAGGGGAAGATCGAGC
	Entoloma_incanum_LE312503_neotype                   -A-CTAGGCA---TTTC-CT---TCAC------------------GGGAAAAGATCAGGC
	Entoloma_incanum_LE311794                           -A-CTAGGCA---TTTC-CT---TCAC------------------GGGAAAAGATCAGGC
	Entoloma_incanum_LE315858                           -A-CTAGGCA---TTTC-CT---TCAC------------------GGGAAAAGATCAGGC
	Entoloma_isborscanum_LE_312486                      ---CC--GTG---TTTT-------------------------------------TCTTGC
	Entoloma_isborscanum_LE_302088_holotype             ---CC--GTG---TTTT-------------------------------------TCTTGC
	Enloloma_perchalybeum_GB_0209474_holotype           -A-CA-AGTG---TTTT-CC---TTCA------------------TGGGAAAGATCTGGC
	Entoloma_isborscanum_LE_312679                      ---CY--GTG---TTTT-------------------------------------TCTTGC
	'Entoloma kauffmanii KA13-1202'                     -G-CA-AGTGTTTTTTT-CC---TTCA------------------T-GGAAAGATCTCGC
	'Entoloma linkii O-F-256353'                        -A-CG--GTG---TTTT-CC---TTCA------------------CGGGAAAGATCTAGC
	'Entoloma meridionale ACAM 2014-0127'               -A-CA-AGTG---TTTT-CC---TTCA------------------T-GGAAAGATCTGGC
	'Entoloma meridionale ACAM 2018-0152'               -A-CA-AGTG---TTTT-CC---TTCA------------------T-GGAAAGATCTGGC
	'Entoloma meridionale ACAM 2018-0153 holotype'      -A-CA-AGTG---TTTT-CC---TTCA------------------T-GGAAAGATCTGGC
	Entoloma_minutigranulosum_LE_312484                 -A-CT-TGAA---TTGA-GC----------------------------------------
	Entoloma_minutigranulosum_LE_312483                 -A-CT-TGAA---TTGA-GC----------------------------------------
	Entoloma_minutigranulosum_LE_302096_holotype        -A-CT-TGAA---TTGA-GC----------------------------------------
	Entoloma_mougeotii_TUF106917                        -G-AG-CGTT---CCCT-TA---TTTT------------------AAGGAATGATCAGGC
	Enloloma_perchalybeum_TUR190180                     -A-CA-AGTG---TTTT-CC---TTCA------------------T-GGAAAGATCTGGC
	Entoloma_mougeotii_TUF101633                        -G-AG-CGTT---CCCT-TA---TTTT------------------AAGGAATGATCAGGC
	Entoloma_mougeotii_TUF106505                        -G-AG-CGTT---CCCT-TA---TTTT------------------AAGGAATGATCAGGC
	'Entoloma mutabilipes TUR610/12'                    -A-CA--GTG---CCTT-CC---TTCG------------------T-GGAAAGATCTGGC
	Entoloma_mutabilipes_TUR8788                        -A-CA--GTG---CCTT-CC---TTCG------------------T-GGAAAGATCTGGC
	'Entoloma notabile L-0607514 holotype'              -A-CA--GTG---TTTT-CC---TTCA-------------------CGGAAAGATCTAGC
	'Entoloma pallidostriatum L-0607566 holotype'       -A-CA--GTT---GTTT-TC---CTTTCA------------AGGAAAAAATAAATCTCGC
	Entoloma_perasprellum_GC01100310_holotype           -A----------------CT-------------------------CGGACAAGATCAGGC
	'Entoloma perasprellum GB-0204547 / JBJ 19-107'     -A----------------CT-------------------------CGGACAAGATCAGGC
	'Entoloma perasprellum GB-0204548 / JBJ 19-122'     -A----------------CT-------------------------CGGACAAGATCAGGC
	Entoloma_poliopus_TUF120264                         -A-TA-AGCG---TTTT-CC---TTCA------------------CGGGAAAGATCTGGC
	'Entoloma argus LE F-312694 holotype'               GA-CA-TGTG---TTTT-CC---TTTA------------------T-GGAAAGATCTGGC
	Entoloma_praegracile_GDGM29251                      -G-----------ATTC-TT-------------------------CAAATGGCATCTTGC
	Entoloma_praegracile_GDGM_29256                     -G-----------ATTC-TT-------------------------TAAATGGCATCTTGC
	Entoloma_pseudocoelestinum_Lueck10                  -G-CA--GTG---TTTT-CC---TCAA-------------------AGGAAAGATCTGGC
	Entoloma_pseudocoelestinum_KM_132400                -G-CA--GTG---TTTT-CC---TCAA-------------------AGGAAAGATCTGGC
	'Entoloma pseudosubcorvinum SDBR-CMUNK0985 holotype' -A-------------------------------------------TGAAACAAATTTGGC
	'Entoloma pseudosubcorvinum SDBR-CMUNK1367'         -A-------------------------------------------TGAAACAAATTTGGC
	Entoloma_pulchripes_LE_312485                       -A-CA--GTG---CCTT-TC---CTTC------------------AGGGAAGGATCTGGC
	Entoloma_pulchripes_LE_311808_holotype              -A-CA--GTG---CCTT-TC---CTTC------------------AGGGAAGGATCTGGC
	Entoloma_pulchripes_LE_311809                       -A-CA--GTG---CCTT-TC---CTTC------------------AGGGAAGGATCTGGC
	'Entoloma queletii OKA-TR1002'                      ------------------------------------------------------------
	'Entoloma argus LE F-315916'                        GA-CA-TGTG---TTTT-CC---TTTA------------------T-GGAAAGATCTGGC
	Entoloma_queletii_TUF141044                         -A-CG--ATG---TTTT-CC---TGCA-------------------AGGAAAGATCTAGC
	'Entoloma riparium L-0607563 holotype'              -G-CA-AGCG---TTTT-CC---TTCT------------------T-GGAAAGATCTGGC
	Entoloma_riparium_TUF120259                         -G-CA-AGCG---TTTT-CC---TTCT------------------T-GGAAAGATCTGGC
	'Entoloma septentrionale O F-254295 holotype'       AA-CA--GTG---TTTT-CC---TTTGT-------------------GGAAAGATCTAGC
	Entoloma_sericeum_KaiR237                           ---CA--------GTGT-CC---CTCA------------------CGGGAGAGGTCTTGC
	Entoloma_sericeum_VHAs03_2                          ---CA--------GTGT-CC---CTCA------------------CGGGAGAGCTCTTGC
	'Entoloma serrulatum O-F-158208/DMS-730296'         -C-CA--GTG---TTTT-TC---TTTTTC---------------AAAGAAAAGATCTTGC
	Entoloma_serrulatum_LE_254361                       -C-CA--GTG---TTTT-TC---TTTTTC--------------AAAGAAAAAGATCTTGC
	'Entoloma serrulatum EnSe-1'                        -C-CA--GTG---TTTT-TC---TTTTTC--------------AAAGAATCAGATCTTGC
	'Entoloma arion LE F-312691 holotype'               -A-TG--GTG---CTTT-CC---TTAA------------------AGGAAAAGATCTGGC
	Entoloma_sicoense_PO_F2244_holotype                 -A-CA--GTC---GCTTTCCC--TATT------------------GTGGAATGATCTGGC
	Entoloma_sicoense_PO_F2245                          -A-CA--GTC---GCTTTCCC--TATT------------------GTGGAATGATCTGGC
	Entoloma_subcaesiocinctum_SAAS103                   -C-GA--GTG---TTTT-TC---TTTTTT---------------AAAGAAAAGATCTTGC
	Entoloma_subcaesiocinctum_SAAS133_holotype          -C-GA--GTG---TTTT-TC---TTTTTT---------------AAAGAAAAGATCTTGC
	Entoloma_subcorvinum_MGW1494                        -A-------------------------------------------TGAAACAAATTTGGC
	Entoloma_subcorvinum_SAT1518905                     -A-------------------------------------------TGAAACAAATTTGGC
	'Entoloma subserrulatum TENN:068464'                -C-CA--GTG---TTTT-TC---TTTTTT--------------CAAAGAAAAGATCTTGC
	'Entoloma subserrulatum TENN:070407'                -C-CA--GTG---TTTT-TC---TTTTTT--------------CAAAGAAAAGAACTTGC
	Entoloma_subtenuicystidiatum_GDGM_28459_holotype    ---CA--ATA---TTGT-CT-------------------------AAGCTCCTATTAAAC
	Entoloma_subtenuicystidiatum_GDGM_29246             ---CA--ATA---TTGT-CT-------------------------AAGCTCCTATTAAAC
	Entoloma_austrosinensis_HFJAU1414_holotype          -A---------------------CTGC------------------AAGGAAAGATCTAGC
	Entoloma_subpraegracile_HFJAU1822_holotype          -G-----------ATTC-TTCAATTGG------------------CAAACAACAACTTGC
	Entoloma_austrosinensis_HFJAU1907                   -A---------------------CTGC------------------AAGGAAAGATCTAGC
	Entoloma_austrosinensis_HFJAU2616                   -A---------------------CTGC------------------AAGGAAAGATCTAGC
	Entoloma_austrosinensis_HFJAU2920                   -A---------------------CTGC------------------AAGGAAAGATCTAGC
	Entoloma_subpraegracile_HFJAU3094                   -G-----------ATTA-TTC---------------------------------------
	Entoloma_subpraegracile_HFJAU3164                   -G-----------ATTC-TTCAATTGG------------------CAAACAACAACTTGC
	Entoloma_subpraegracile_HFJAU3168                   -G-----------ATTC-TTCAATTGG------------------CAAACAACAACTTGC
	Entoloma_wuyishanensis_HFJAU3571_holotype           -G-TA--GTG---TTTTTCC---TCAG------------------CGAAAAGGATCTGGC
	Entoloma_wuyishanensis_HFJAU3871                    -G-TA--GTG---TTTTTCC---TCAG------------------CGAAAAGGATCTGGC
	Entoloma_wuyishanensis_HFJAU3874                    -G-TA--GTG---TTTTTCC---TCAG------------------CGGAAAGGATCTGGC
	Entoloma_wuyishanensis_HFJAU3878                    -G-TA--GTG---TTTTTCC---TCAG------------------CGGAAAGGATCTGGC
	Entoloma_wuyishanensis_HFJAU3881                    -G-TA--GTG---TTTTTCC---TCAG------------------CGGAAAGGATCTGGC
	Entoloma_griseosquamosum_HFJAU3967                  -T-AA--GCA---TTTT-CC---TTCA------------------AGGAAAAGATATAGC
	Entoloma_griseosquamosum_HFJAU3969_holotype         -T-AA--GCA---TTTT-CC---TTCA------------------AGGAAAAGATATAGC
	Entoloma_austrosinensis_HFJAU4048                   -A---------------------CTGC------------------AAGGAAAGATCTAGC
	Entoloma_subpraegracile_HFJAU5110                   -G-----------ATTC-TTCAATTGG------------------CAAACAACAACTTGC
	Entoloma_subpraegracile_HFJAU5115                   -G-----------ATTC-TTCAATTGG------------------CAAACAACAACTTGC
	Entoloma_subpraegracile_HFJAU5140                   -G-----------ATTC-TTCAATTGG------------------CAAACAACAACTTGC
	Entoloma_subpraegracile_HFJAU5175                   -G-----------ATTC-TTCAATTGG------------------CAAACAACAACTTGC
	Entoloma_subpraegracile_HFJAU5177                   -G-----------ATTC-TTCAATTGG------------------CAAACAACAACTTGC


	Enloloma_dislocatum_L0607565_holotype               -TTATAACTGTCTTT-----TG-AGACA------ATGT---ATTGAACCATTT-GACCT-
	'Entoloma arion LE F-312692'                        -TTACAACTGTCTCT-----TT-AGACG------ATTG---ATTAAACTATTT-GACCT-
	Entoloma_turci_WU25055                              -TTATAGCTGTCTAA-----GG-ACAAA------TATT---TTTGAATCATTT-GACCT-
	Entoloma_viridomarginatum_JAC15761                  -TTATAACTGTCTTT-----TGAAGACA------ATTT---ATTGAACAATTT-GACCT-
	Entoloma_viridomarginatum_JAC12344                  -TTATAACTGTCTTT-----TGAAGACA------ATTT---ATTGAACAATTT-GACCT-
	'Entoloma albinellum TENN:070403'                   -TTCTAACTGTCTTT----TAA-AGACA------ATTC---ATTGAACACTTTTGACCT-
	Entoloma_mastoideum_GDGM_28820                      TCCCTAATCGTCTTT-----CT-AGACA------ATTT---CTTGATTCATTT-GGTCTA
	Entoloma_mastoideum_GDGM_26597                      TCCCTAATCGTCTTT-----CT-AGACA------ATTT---CTTGATTCATTA-GGTCTG
	'Entoloma albidosimulans MEN 2004-065  isotype'     ????????????????????????????????????????????????????????????
	'Entoloma arion LE F-315917'                        -TTACAACTGTCTCT-----TT-AGACG------ATTG---ATTAAACTATTT-GACCT-
	Entoloma_asprellum_TUF106064                        -TTCTAACTGTCTTT-----CGAAGACA------AAT----TTTGAATCATTT-GACCT-
	Entoloma_atropapillatum_FK0898_holotype             -TTCTAATCGTCTTT-----CA-GACAAC-----------TTTGATAACTTTT-GACCT-
	Entoloma_azureosquamulosum_HKAS_53408               -TGCTAACTGTCTTT-----GT-TGACAACATA-ATTT---GTTCCATAATT--GACAT-
	Entoloma_azureosquamulosum_GDGM_29254               -TGCTAACTGTCTTT-----GT-TGACAACATA-ATTT---GTTCCATAATT--GACAG-
	Entoloma_azureosquamulosum_GDGM_27355_holotype      -TGCTAACTGTCTTT-----GT-TGACAACATA-ATTT---GTTCCATAATTT-GACAT-
	Entoloma_caespitosum_GDGM27564                      TTCCTAATCGTCTTT-----CT-AGACA------ATTT---CTCGAATCATTT-GGTCT-
	Entoloma_caespitosum_GDGM_24025                     TTCCTAATCGTCTTT-----CT-AGACA------ATTT---CTCGAATCATTT-GGTCT-
	Entoloma_caespitosum_GDGM_24026                     TTCCTAATCGTCTTT-----CT-AGACA------ATTT---CTCGAATCATTT-GGTCT-
	'Enloloma dislocatum SFC-080612-01'                 -TTATAACTGTCTTT-----TG-AGACA------ATGT---ATTGAACCATT--GACCT-
	'Entoloma calceus O F-259457 holotype'              TTTCTAATCGTCTTT-----CG-AGACA------ACTA--GATTGAATCATTT-GACCT-
	Entoloma_calceus_LIP0402265                         TTTCTAATCGTCTTT-----CG-AGACA------ACTA--GATTGAATAATT--GACCT-
	'Entoloma calceus JL12-19'                          TTTCTAATCGTCTTT-----TG-AGACA------ACTA--GATTGAATCATTT-GACCT-
	Entoloma_callipygmaeum_LE_312488                    -TTCTAATCATCTTA--------AAACC-------------CCCTCATCATTT-GACCT-
	Entoloma_callipygmaeum_LE_312487                    -TTCTAATCATCTTA--------AAACC-------------CCCTCATCATTT-GACCT-
	Entoloma_callipygmaeum_LE_253784_holotype           -TTCTAATCATCTTA--------AAACC-------------CCCTCATCATTT-GACCT-
	'Entoloma carneogriseum O-F-256479'                 -TTCTAATGA----------AA-AGACA------AATT--TATTGAACCATCT-GACCT-
	Entoloma_cetratum_LE311888_neotype                  -TTCTAGCAGTCTTT----ATA-AGACA------------ATTTGACAACTTT-GACCT-
	Entoloma_chalybeum_LE254353                         -TTCTAACAGTCTCT-----CG-AGACA------ATTC---TTTGACACATTT-GACCT-
	Entoloma_chalybeum_TUF105760                        -TTCTAACAGTCTCT-----CG-AGACA------ATTC---TTTGACACATTT-GACCT-
	Enloloma_dislocatum_TUF105920_Paratype              -TTATAACTGTCTTT-----TG-AGACA------ATGT---ATTGAACCATT--GACCT-
	Entoloma_consanguineum_PDD80751                     TTTCTAACCGTCTTT-----CG-AGACA------ACTT---AATGAATCATTT-GACCT-
	Entoloma_consanguineum_PDD80751.2                   TTTCTAACCGTCTTT-----CG-AGACA------ACTA---AATGAATCATTT-GACCT-
	'Entoloma coracis O F-256850 holotype'              -TTATAATTTGTTGG----TCAAAGACT------GACA---TTTGAATCATTT-GACCT-
	'Entoloma coracis O-F-67255'                        -TTATAATTTGTTGG----TCAAAGACT------GACA---TTTGAATCATTT-GACCT-
	'Entoloma coracis O-F-251952'                       -TTATAATTTGTTGG----TCAAAGACT------GACA---TTTGAATCATTT-GACCT-
	Entoloma_corvinum_FA_4261                           TTTCTAATCGTCTTT-----CG-AGACA------ACTA--GATTGAATCATTT-GACCT-
	Entoloma_cyanostipitum_GDGM31318_holotype           -TTCTAATCGTCTCT-----TG-AGACA------AATT--TTTTGAATCA----------
	Entoloma_cyanostipitum_SAAS2239                     -TTCTAATCGTCTCT-----TG-AGACA------AATT--TTTTGAATCAT---------
	Entoloma_cyanostipitum_GDGM31294                    -TTCTAATCGTCTCT-----TG-AGACA------AATT--TTTTGAATCAT---------
	Entoloma_exile_Lueck8                               -TTCTAACTGTCTTC-----AA-AGACA------ATTT--ATTTCAATCATT--GACCT-
	Enloloma_olivaceomarginatum_PUL_00036174_holotype   -TTCTAACTGTCTTCG-------AGACA------ATTG--TTTTCAATCATTT-GACCT-
	Entoloma_exile_KM_187354                            -TTCTAACTGTCTTC-----AA-AGACA------ATTT--ATTTCAATCATTT-GACCT-
	Entoloma_griseocyaneum_LE254351                     TTTACAATGGTCTCA--------GGACA--ACAAATGC--TTTTGAATCATTT-GACCT-
	Entoloma_griseocyaneum_KaiR997                      TTTACAATGGTCTCA--------GGACA--ACAAATGC--TTTTGAATCATTT-GACCT-
	'Entoloma icarus LE F-312696 holotype'              TTTCGAACTGTCCCT----TCG-GGACG------ATAT--CACCAGATCATTT-GACCT-
	'Entoloma icarus LE F-312697'                       TTTCGAACTGTCCCT----TCG-GGACG------ATAT--CACCAGATCATTT-GACCT-
	Entoloma_incanum_LE312503_neotype                   -TTATAGCTGTCTCA-----?G-ACAA-------TATA---TTTGAATCATTT-GACAT-
	Entoloma_incanum_LE311794                           -TTATAGCTGTCTCA-----GG-ACAA-------TA------------------------
	Entoloma_incanum_LE315858                           -TTATAGCTGTCTCA-----GG-ACAA-------TA------------------------
	Entoloma_isborscanum_LE_312486                      TTTTAATTTGTGTCT-CAAAAG-AGACC------AACT---ATTGAATCATTT-GACCT-
	Entoloma_isborscanum_LE_302088_holotype             TTTTAATTTGTGTCT-CAAAAG-AGACC------AACT---ATTGAATCATTT-GACCT-
	Enloloma_perchalybeum_GB_0209474_holotype           TTTCTAACCGTCTTT-----CG-AGACA------ACTA--GATTGAATCATTT-GACCT-
	Entoloma_isborscanum_LE_312679                      TTTTAATTTGTGTCT-CAAAAG-AGACC------AACT---ATTGAATCATTT-GACCT-
	'Entoloma kauffmanii KA13-1202'                     TTTCTAATCGTCTTT-----CG-AGACA------ATT----ATTGAATCATT--GACCT-
	'Entoloma linkii O-F-256353'                        -TTCTAATCGTCTCT---TCAG-AGACA------ATTC----ATTGACTATTT-GACCT-
	'Entoloma meridionale ACAM 2014-0127'               TTTCTAATCGTCTTT-----CG-AGACA------ACTA--GATTGAATCATTT-GACCT-
	'Entoloma meridionale ACAM 2018-0152'               TTTCTAATCGTCTTT-----CG-AGACA------ACTA--GATTGAATCATTT-GACCT-
	'Entoloma meridionale ACAM 2018-0153 holotype'      TTTCTAATCGTCTTT-----CG-AGACA------ACTA--GATTGAATCATTT-GACCT-
	Entoloma_minutigranulosum_LE_312484                 -TTCTAA----------------AAACC------AAAT---ACAATCTCATTT-GACCT-
	Entoloma_minutigranulosum_LE_312483                 -TTCTAA----------------AAACC------AAAT---ACAATCTCATTT-GACCT-
	Entoloma_minutigranulosum_LE_302096_holotype        -TTCTAA----------------AAACC------AAAT---ACAATCTCATTT-GACCT-
	Entoloma_mougeotii_TUF106917                        -TTATAATATATAATGGTCTTA-GGACA------AATT--ATTTGAATCATTT-GACCT-
	Enloloma_perchalybeum_TUR190180                     TTTCTAACCGTCTTT-----CG-AGACA------ACTA--GATTGAATCATTT-GACCT-
	Entoloma_mougeotii_TUF101633                        -TTATAATATATAATGGTCTTA-GGACA------AATT--ATTTGAATCATTT-GACCT-
	Entoloma_mougeotii_TUF106505                        -TTATAATATATAATGGTCTTA-GGACA------AATT--ATTTGAATCATTT-GACCT-
	'Entoloma mutabilipes TUR610/12'                    TTTCTAACTGTCTAT-----TA-AGACA------AC------------------------
	Entoloma_mutabilipes_TUR8788                        TTTCTAACTGTCTAT-----TA-AGACA------AC-----AGTGAATCAT---------
	'Entoloma notabile L-0607514 holotype'              -TTCTAATCGTCTCT---TTAG-AGACA------ATTC---ATTTGACTATT--GACCT-
	'Entoloma pallidostriatum L-0607566 holotype'       -TTCTAACTGTCTTT-----CG-AGACA------TTTGG-TTTTGAACCATT--GACCT-
	Entoloma_perasprellum_GC01100310_holotype           -TTATAACTGTCTCC-----GG-ACACAACAGTCAGTA---TTTGACTCATTTTGACCT-
	'Entoloma perasprellum GB-0204547 / JBJ 19-107'     -TTATAACTGTCTCC-----GG-ACACAACAGTCAGTA---TTTGACTCATTT-GACCT-
	'Entoloma perasprellum GB-0204548 / JBJ 19-122'     -TTATAACTGTCTCC-----GG-ACACAACAGTCAGTA---TTTGACTCATTT-GACCT-
	Entoloma_poliopus_TUF120264                         TTTCTAATCGTCGTT-----CG-AGACA------ACTA--GATTGAATCATTT-GACCT-
	'Entoloma argus LE F-312694 holotype'               TTTCTAATCGTCTTT-----TTAAGACA------ACTA--GATTGAATCATTA-GGCCT-
	Entoloma_praegracile_GDGM29251                      -TTATAATCGTCTTT-----CA-TGACT------CCGA---TTTGTTTTTTTG---TCT-
	Entoloma_praegracile_GDGM_29256                     -TTATAATCGTCTTT-----CA-TGACT------CCGA---TTTGTTTTTTTG---TCT-
	Entoloma_pseudocoelestinum_Lueck10                  TTTCTAACTGTCCTT-----TG-GGACA------ATTC---AAAGAATCATT--GACCT-
	Entoloma_pseudocoelestinum_KM_132400                TTTCTAACTGTCCTT-----TG-GGACA------ATTC---AAAGAATCATT--GACCT-
	'Entoloma pseudosubcorvinum SDBR-CMUNK0985 holotype' -TGAGAATCAGTCTT---TTTGTAGACC-------------ATATAGTAATTT-GATCT-
	'Entoloma pseudosubcorvinum SDBR-CMUNK1367'         -TGAGAATCAGTCTT---TTTGTAGACC-------------ATATAGTAATTT-GATCT-
	Entoloma_pulchripes_LE_312485                       -TTCTAACAGTCTCT-----CG-AGACA------ATTG---TTTGACACATTT-GACCT-
	Entoloma_pulchripes_LE_311808_holotype              -TTCTAACAGTCTCT-----CG-AGACA------ATTG---TTTGACACATTT-GACCT-
	Entoloma_pulchripes_LE_311809                       -TTCTAACAGTCTCT-----CG-AGACA------ATTG---TTTGACACATTT-GACCT-
	'Entoloma queletii OKA-TR1002'                      ------------------------------------------------------------
	'Entoloma argus LE F-315916'                        TTTCTAATCGTCTTT-----TT-AGACA------ACTA--GATTGAATCATTA-GGCCT-
	Entoloma_queletii_TUF141044                         -TGCTAACTGTCTTT-----TA-AGACA------ATTC--CATTGAACACTTT-GACCT-
	'Entoloma riparium L-0607563 holotype'              TTTCTAACTGTCTTT-----CA-AGACA------TCTA--GATTGA?TCATTT-GACCT-
	Entoloma_riparium_TUF120259                         TTTCTAACTGTCTTT-----CA-AGACA------TCTA--GATTGAATCATTT-GACCT-
	'Entoloma septentrionale O F-254295 holotype'       TTTCTAACTGTCTTT-----CG-AGACA------ATTC---AATGAACCATTT-GACCT-
	Entoloma_sericeum_KaiR237                           -TTCTAATAGTCTTT-----TT-AAAGAC-----------AAT-----------------
	Entoloma_sericeum_VHAs03_2                          -TTCTAATC---------------------------------------------------
	'Entoloma serrulatum O-F-158208/DMS-730296'         TTCTTAATTCATCAA----TCT-TTATT------GATA--ATT-----------------
	Entoloma_serrulatum_LE_254361                       -TTCTAATTCATCAA----TCT-TTATT------GATA--ATTTGAATCATTT-GACCT-
	'Entoloma serrulatum EnSe-1'                        -TTCTAATTCATCAA----TCT-TTCTAA-----GATA--ATTTGAATCATTT-GACCT-
	'Entoloma arion LE F-312691 holotype'               -TTACAACTGTCTCT-----TT-AGACG------ATTG---ATTAAACTATTT-GACCT-
	Entoloma_sicoense_PO_F2244_holotype                 TTTCTAACTGTCTTCA-GATGG-AGACA------ATTT---AATGAATCATTT-GACCT-
	Entoloma_sicoense_PO_F2245                          TTTCTAACTGTCTTCA-GATGG-AGACA------ATTT---AATGAATCATTT-GACCT-
	Entoloma_subcaesiocinctum_SAAS103                   -TTCTAATTTATCAA----TCT-TTATT------GATATTATTTGAATCAT---------
	Entoloma_subcaesiocinctum_SAAS133_holotype          -TTCTAATTTATCAA----TCT-TTATT------GATATTATTTGAATCAT---------
	Entoloma_subcorvinum_MGW1494                        -TGAGAATTAGTCTT---TTTGTAGACC-------------AAATAGTAATTT-GATCT-
	Entoloma_subcorvinum_SAT1518905                     -TGAGAATTAGTCTT---TTTGTRGACC-------------AAATAGTAATTT-GATCT-
	'Entoloma subserrulatum TENN:068464'                -TTCTAATTTATCAA----TCT-TGATT------GATA---TTTGAATCATTT-------
	'Entoloma subserrulatum TENN:070407'                -TTCTAATTTATCAA----TCT-TGATT------GATA---TTTGAATCATTT-GACCT-
	Entoloma_subtenuicystidiatum_GDGM_28459_holotype    AGTCCTGTGTCGTTA-----GG-ACACA------TTTC--ATTTGAAACATT--GACCT-
	Entoloma_subtenuicystidiatum_GDGM_29246             AGTCCTGTGTCGTTA-----GG-ACACA------TTTC--ATTTGAAACATT--GACCT-
	Entoloma_austrosinensis_HFJAU1414_holotype          -TGCTAACTGTCTTT----TTA-AGACA------ATTT--CATTGA----TTTTGACCT-
	Entoloma_subpraegracile_HFJAU1822_holotype          -TTATAACCGTCTTT-----CA-TGACT------ATAT---ATTGTTTCTTT--GGTCT-
	Entoloma_austrosinensis_HFJAU1907                   -TGCTAACTGTCTTT----TTA-AGACA------ATTT--CATTGA----TTTTGACCT-
	Entoloma_austrosinensis_HFJAU2616                   -TGCTAACTGTCTTT----TTA-AGACA------ATTT--C-------------------
	Entoloma_austrosinensis_HFJAU2920                   -TGCTAACTGTCTTT----TTA-AGACA------ATTT--CATTGA----TTTTGACCT-
	Entoloma_subpraegracile_HFJAU3094                   ------------------------------------------------------------
	Entoloma_subpraegracile_HFJAU3164                   -TTATAACCGTCTTT-----CA-TGACT------ATAT---ATTGTTTCTTT--GGTCT-
	Entoloma_subpraegracile_HFJAU3168                   -TTATAACCGTCTTT-----CA-TGACT------ATAT---ATTGTTTCTTT--GGTCT-
	Entoloma_wuyishanensis_HFJAU3571_holotype           TTTCTAATCGTCGTT-----AA-AGACA------ATTA---AATGAATCATTT-GACCT-
	Entoloma_wuyishanensis_HFJAU3871                    TTTCTAATCGTCGTT-----AA-AGACA------ATTA---AATGAATCATTT-GACCT-
	Entoloma_wuyishanensis_HFJAU3874                    TTTCTAATCG--------------------------------------------------
	Entoloma_wuyishanensis_HFJAU3878                    TTTCTAATCGTCGTT-----AA-AGACA------ATTA---AA-----------------
	Entoloma_wuyishanensis_HFJAU3881                    TTTCTAATCGTC------------------------------------------------
	Entoloma_griseosquamosum_HFJAU3967                  -TTCTAATGGTCTTC-----AG-AGACA------------GTCTACATC-----------
	Entoloma_griseosquamosum_HFJAU3969_holotype         -TTCTAATGGTCTTC-----AG-AGACA------------GTCTACATCATTTTGACCT-
	Entoloma_austrosinensis_HFJAU4048                   -TGCTAACTGTCTTT----TTA-AGACA------ATTT--CATTGA----TTTTGACCT-
	Entoloma_subpraegracile_HFJAU5110                   -TTATAACCGTCTTT-----CA-TGACT------ATAT---ATTGTTTCTTT--GGTCT-
	Entoloma_subpraegracile_HFJAU5115                   -TTATAACCGTCTTT-----CA-TGACT------ATAT---ATTGTTTCTTT--GGTCT-
	Entoloma_subpraegracile_HFJAU5140                   -TTATAACCGTCTTT-----CA-TGACT------ATAT---ATTGTTTCTTT--GGTCT-
	Entoloma_subpraegracile_HFJAU5175                   -TTATAACCGTCTTT-----CA-TGACT------ATA-----------------------
	Entoloma_subpraegracile_HFJAU5177                   -TTATAACCGTCTTT-----CA-TGACT------ATAT---ATAGTGTCTCT--G-----


	Enloloma_dislocatum_L0607565_holotype               -???????????????????????????????????????????????????????????
	'Entoloma arion LE F-312692'                        -???????????????????????????????????????????????????????????
	Entoloma_turci_WU25055                              -???????????????????????????????????????????????????????????
	Entoloma_viridomarginatum_JAC15761                  -???????????????????????????????????????????????????????????
	Entoloma_viridomarginatum_JAC12344                  -???????????????????????????????????????????????????????????
	'Entoloma albinellum TENN:070403'                   -???????????????????????????????????????????????????????????
	Entoloma_mastoideum_GDGM_28820                      AACTGCGAGTGAAGCGGGAAAAGCTCAAATTTAAAATCTGGTGGTC-TTTGACTACTCGA
	Entoloma_mastoideum_GDGM_26597                      GACTGCGAGTGAAGCGGGAAAAGCTCAAATTTAAAATCTGGTGGTC-TTTGACTACTCGA
	'Entoloma albidosimulans MEN 2004-065  isotype'     ?ACTGCGAGTGAAGCGGGAAAAGCTCAAATTTAAAATCTGGTAGTC-TTTGGCTATCCGA
	'Entoloma arion LE F-315917'                        -???????????????????????????????????????????????????????????
	Entoloma_asprellum_TUF106064                        -???????????????????????????????????????????????????????????
	Entoloma_atropapillatum_FK0898_holotype             -------------GCGGGAAAAGCTCAAATTTAAAATCTGGTAGTC-TTTGGCTGCCCGA
	Entoloma_azureosquamulosum_HKAS_53408               -ACTGCGAGTGAAGCGGGAAAAGCTCAAATTTAGAATCTGGTAGTC-TTTGGCTATCCGA
	Entoloma_azureosquamulosum_GDGM_29254               -???????????????????????????????????????????????????????????
	Entoloma_azureosquamulosum_GDGM_27355_holotype      -ACTGCGAGTGAAGCGGGAAAAGCTCAAATTTAGAATCTGGTAGTC-TTTGGCTATCCGA
	Entoloma_caespitosum_GDGM27564                      -ACTGCGAGTGAAGCGGGAAAAGCTCAAATTTAAAATCTGGTGGTC-TTTGACTACCCGA
	Entoloma_caespitosum_GDGM_24025                     -ACTGCGAGTGAAGCGGGAAAAGCTCAAATTTAAAATCTGGTGGTC-TTTGACTACCCGA
	Entoloma_caespitosum_GDGM_24026                     -ACTGCGAGTGAAGCGGGAAAAGCTCAAATTTAAAATCTGGTGGTC-TTTGACTACCCGA
	'Enloloma dislocatum SFC-080612-01'                 -???????????????????????????????????????????????????????????
	'Entoloma calceus O F-259457 holotype'              -???????????????????????????????????????????????????????????
	Entoloma_calceus_LIP0402265                         -???????????????????????????????????????????????????????????
	'Entoloma calceus JL12-19'                          -???????????????????????????????????????????????????????????
	Entoloma_callipygmaeum_LE_312488                    -???????????????????????????????????????????????????????????
	Entoloma_callipygmaeum_LE_312487                    -???????????????????????????????????????????????????????????
	Entoloma_callipygmaeum_LE_253784_holotype           -???????????????????????????????????????????????????????????
	'Entoloma carneogriseum O-F-256479'                 -???????????????????????????????????????????????????????????
	Entoloma_cetratum_LE311888_neotype                  -???????????????????????????????????????????????????????????
	Entoloma_chalybeum_LE254353                         -ACTGCGAGTGAAGCGGGAAAAGCTCAAATTTAAAATCTGGTAGTC-TTTGACTACCCGA
	Entoloma_chalybeum_TUF105760                        -???????????????????????????????????????????????????????????
	Enloloma_dislocatum_TUF105920_Paratype              -???????????????????????????????????????????????????????????
	Entoloma_consanguineum_PDD80751                     -???????????????????????????????????????????????????????????
	Entoloma_consanguineum_PDD80751.2                   -???????????????????????????????????????????????????????????
	'Entoloma coracis O F-256850 holotype'              -ACTGCGAGTGAAGCGGGAAAAGCTCAAATTTAAAATCTGGTGGTCTTTTGGCTATCCGA
	'Entoloma coracis O-F-67255'                        -???????????????????????????????????????????????????????????
	'Entoloma coracis O-F-251952'                       -???????????????????????????????????????????????????????????
	Entoloma_corvinum_FA_4261                           -???????????????????????????????????????????????????????????
	Entoloma_cyanostipitum_GDGM31318_holotype           -ACTGCGAGTGAAGCGGGAAAAGCTCAAATTTAAAATCTGGTGGTC-TTTGGCTACCCGA
	Entoloma_cyanostipitum_SAAS2239                     -ACTGCGAGTGAAGCGGGAAAAGCTCAAATTTAAAATCTGGTGGTC-TTTGGCTACCCGA
	Entoloma_cyanostipitum_GDGM31294                    -ACTGCGAGTGAAGCGGGAAAAGCTCAAATTTAAAATCTGGTGGTC-TTTGGCTACCCGA
	Entoloma_exile_Lueck8                               -ACTGCGAGTGAAGCGGGAAAAGCTCAAATTTAAAATCTGGTGGTC-TTTGGCTACCCGA
	Enloloma_olivaceomarginatum_PUL_00036174_holotype   -???????????????????????????????????????????????????????????
	Entoloma_exile_KM_187354                            -???????????????????????????????????????????????????????????
	Entoloma_griseocyaneum_LE254351                     -ACTGCGAGTGAAGCGGGAAAAGCTCAAATTTAAAATCTGGTAGTC-TTTGGCTACCCGA
	Entoloma_griseocyaneum_KaiR997                      -???????????????????????????????????????????????????????????
	'Entoloma icarus LE F-312696 holotype'              -ACTGCGAGTGAAGCGGGAAAAGCTCAAATTTAAAATCTGGTAGTC-TTTGACTATCCGA
	'Entoloma icarus LE F-312697'                       -???????????????????????????????????????????????????????????
	Entoloma_incanum_LE312503_neotype                   -ACTGCGAGTGAAGCGGGAAAAGCTCAAATTTAAAATCTGGTGGTC-TTTGGCTACCCGA
	Entoloma_incanum_LE311794                           -ACTGCGAGTGAAGCGGGAAAAGCTCAAATTTAAAATCTGGTGGTC-TTTGGCTACCCGA
	Entoloma_incanum_LE315858                           -???????????????????????????????????????????????????????????
	Entoloma_isborscanum_LE_312486                      -???????????????????????????????????????????????????????????
	Entoloma_isborscanum_LE_302088_holotype             -ACTGCGAGTGAAGCGGGAAAAGCTCAAATTTAAAATCTGGTGGTC-TTTGGCCATCCGA
	Enloloma_perchalybeum_GB_0209474_holotype           -???????????????????????????????????????????????????????????
	Entoloma_isborscanum_LE_312679                      -???????????????????????????????????????????????????????????
	'Entoloma kauffmanii KA13-1202'                     -???????????????????????????????????????????????????????????
	'Entoloma linkii O-F-256353'                        -???????????????????????????????????????????????????????????
	'Entoloma meridionale ACAM 2014-0127'               -???????????????????????????????????????????????????????????
	'Entoloma meridionale ACAM 2018-0152'               -???????????????????????????????????????????????????????????
	'Entoloma meridionale ACAM 2018-0153 holotype'      -???????????????????????????????????????????????????????????
	Entoloma_minutigranulosum_LE_312484                 -???????????????????????????????????????????????????????????
	Entoloma_minutigranulosum_LE_312483                 -???????????????????????????????????????????????????????????
	Entoloma_minutigranulosum_LE_302096_holotype        -???????????????????????????????????????????????????????????
	Entoloma_mougeotii_TUF106917                        -???????????????????????????????????????????????????????????
	Enloloma_perchalybeum_TUR190180                     -???????????????????????????????????????????????????????????
	Entoloma_mougeotii_TUF101633                        -???????????????????????????????????????????????????????????
	Entoloma_mougeotii_TUF106505                        -???????????????????????????????????????????????????????????
	'Entoloma mutabilipes TUR610/12'                    -???????????????????????????????????????????????????????????
	Entoloma_mutabilipes_TUR8788                        -???????????????????????????????????????????????????????????
	'Entoloma notabile L-0607514 holotype'              -???????????????????????????????????????????????????????????
	'Entoloma pallidostriatum L-0607566 holotype'       -???????????????????????????????????????????????????????????
	Entoloma_perasprellum_GC01100310_holotype           -???????????????????????????????????????????????????????????
	'Entoloma perasprellum GB-0204547 / JBJ 19-107'     -???????????????????????????????????????????????????????????
	'Entoloma perasprellum GB-0204548 / JBJ 19-122'     -???????????????????????????????????????????????????????????
	Entoloma_poliopus_TUF120264                         -???????????????????????????????????????????????????????????
	'Entoloma argus LE F-312694 holotype'               -ACTGCGAGTGAAGCGGGAAAAGCTCAAATTTTAAATCTGGTGGTC-TTTGATCATCCGA
	Entoloma_praegracile_GDGM29251                      -ACTGCGAGTGAAGCGGGAAGAGCTCAAATTTAAAATCTGGTGGTC-ATTGGCTACCCGA
	Entoloma_praegracile_GDGM_29256                     -???????????????????????????????????????????????????????????
	Entoloma_pseudocoelestinum_Lueck10                  -ACTGCGAGTGAAGCGGGAAAAGCTCAAATTTAAAATCTGGTAGTC-TTTGGCTGCCCGA
	Entoloma_pseudocoelestinum_KM_132400                -???????????????????????????????????????????????????????????
	'Entoloma pseudosubcorvinum SDBR-CMUNK0985 holotype' -ACTGCGAGTGAAGTGGGAAAAGCTCAAATTTAAAATCTGGTAGTT-TTTAACTATCCGA
	'Entoloma pseudosubcorvinum SDBR-CMUNK1367'         -ACTGCGAGTGAAGTGGGAAAAGCTCAAATTTAAAATCTGGTAGTT-TTTAACTATCCGA
	Entoloma_pulchripes_LE_312485                       -???????????????????????????????????????????????????????????
	Entoloma_pulchripes_LE_311808_holotype              -???????????????????????????????????????????????????????????
	Entoloma_pulchripes_LE_311809                       -???????????????????????????????????????????????????????????
	'Entoloma queletii OKA-TR1002'                      -???????????????????????????????????????????????????????????
	'Entoloma argus LE F-315916'                        -???????????????????????????????????????????????????????????
	Entoloma_queletii_TUF141044                         -???????????????????????????????????????????????????????????
	'Entoloma riparium L-0607563 holotype'              -???????????????????????????????????????????????????????????
	Entoloma_riparium_TUF120259                         -???????????????????????????????????????????????????????????
	'Entoloma septentrionale O F-254295 holotype'       -???????????????????????????????????????????????????????????
	Entoloma_sericeum_KaiR237                           -ACTGCGAGTGAAGCGGGAAAAGCTCAAATTTAAAATCTGGTAGTC-TTTGGCTGCCCGA
	Entoloma_sericeum_VHAs03_2                          -ACTGCGAGTGAAGCGGGAAAAGCTCAAATTTAAAATCTGGTAGTC-TTTGGCTGCCCAA
	'Entoloma serrulatum O-F-158208/DMS-730296'         -???????????????????????????????????????????????????????????
	Entoloma_serrulatum_LE_254361                       -ACTGCGAGTGAAGCGGGAAAAGCTCAAATTTAAAATCTGGTAGTC-TTTGGCTACCCGA
	'Entoloma serrulatum EnSe-1'                        -???????????????????????????????????????????????????????????
	'Entoloma arion LE F-312691 holotype'               -ACTGCGAGTGAAGCGGGAAAAGCTCAAATTTAAAATCTGGTGGTC-TTTGGCTACCCGA
	Entoloma_sicoense_PO_F2244_holotype                 -???????????????????????????????????????????????????????????
	Entoloma_sicoense_PO_F2245                          -???????????????????????????????????????????????????????????
	Entoloma_subcaesiocinctum_SAAS103                   -ACTGCGAGTGAAGCGGGAAAAGCTCAAATTTAAAATCTGGTGGTC-TTTGGCTACCCGA
	Entoloma_subcaesiocinctum_SAAS133_holotype          -ACTGCGAGTGAAGCGGGAAAAGCTCAAATTTAAAATCTGGTGGTC-TTTGGCTACCCGA
	Entoloma_subcorvinum_MGW1494                        -???????????????????????????????????????????????????????????
	Entoloma_subcorvinum_SAT1518905                     -???????????????????????????????????????????????????????????
	'Entoloma subserrulatum TENN:068464'                -???????????????????????????????????????????????????????????
	'Entoloma subserrulatum TENN:070407'                -???????????????????????????????????????????????????????????
	Entoloma_subtenuicystidiatum_GDGM_28459_holotype    -ACTGCGAGTGAAGCGGGAAAAGCTCAAATTTAAAATCTAGTAGTC-TTTGGCTACTCGA
	Entoloma_subtenuicystidiatum_GDGM_29246             -ACTGCGAGTGAAGCGGGAAAAGCTCAAATTTAAAATCTAGTAGTC-TTTGGCTACTCGA
	Entoloma_austrosinensis_HFJAU1414_holotype          -???????????????????????????????????????????????????????????
	Entoloma_subpraegracile_HFJAU1822_holotype          -ACTGCGAGTGAAGCGGGAAAAGCTCAAATTTAAAATCTGGTGGTC-TTTGGCTACCCGA
	Entoloma_austrosinensis_HFJAU1907                   --CTGCGAGTGAAGCGGGAAAAGCTCAAATTTAAAATCTGGTGGTC-TTTGGTCACCCGA
	Entoloma_austrosinensis_HFJAU2616                   -???????????????????????????????????????????????????????????
	Entoloma_austrosinensis_HFJAU2920                   -ACTGCGAGTGAAGCGGGAAAAGCTCAAATTTAAAATCTGGTGGTC-TTTGGTCACCCGA
	Entoloma_subpraegracile_HFJAU3094                   ---------TGAAGCGGGAAAAGCTCAAATTTAAAATCTGGTGGTC-TTTGGCTACCCGA
	Entoloma_subpraegracile_HFJAU3164                   -ACTGCGAGTGAAGCGGGAAAAGCTCAAATTTAAAATCTGGTGGTC-TTTGGCTACCCGA
	Entoloma_subpraegracile_HFJAU3168                   -???????????????????????????????????????????????????????????
	Entoloma_wuyishanensis_HFJAU3571_holotype           -???????????????????????????????????????????????????????????
	Entoloma_wuyishanensis_HFJAU3871                    -ACTGCGAGTGAAGCGGGAAAAGCTCAAATTTAAAATCTGGTGGTC-TTTGACTATCCGA
	Entoloma_wuyishanensis_HFJAU3874                    -ACTGCGAGTGAAGCGGGAAAAGCTCAAATTTAAAATCTGGTGGTC-TTTGACTATCCGA
	Entoloma_wuyishanensis_HFJAU3878                    -ACTGCGAGTGAAGCGGGAAAAGCTCAAATTTAAAATCTGGTGGTC-TTTGACTATCCGA
	Entoloma_wuyishanensis_HFJAU3881                    -ACTGCGAGTGAAGCGGGAAAAGCTCAAATTTAAAATCTGGTGGTC-TTTGACTATCCGA
	Entoloma_griseosquamosum_HFJAU3967                  -???????????????????????????????????????????????????????????
	Entoloma_griseosquamosum_HFJAU3969_holotype         -ACTGCGAGTGAAGCGGGAAATGCTCAAATTTAAAATCTGGTGGTC-TTTGACTACCTGA
	Entoloma_austrosinensis_HFJAU4048                   -ACTGCGAGTGAAGCGGGAAAAGCTCAAATTTAAAATCTGGTGGTC-TTTGGTCACCCGA
	Entoloma_subpraegracile_HFJAU5110                   -???????????????????????????????????????????????????????????
	Entoloma_subpraegracile_HFJAU5115                   -ACTGCGAGTGAAGCGGGAAAAGCTCAAATTTAAAATCTGGTGGTC-TTTGGCTACCCGA
	Entoloma_subpraegracile_HFJAU5140                   -ACTGCGAGTGAAGCGGGAAAAGCTCAAATTTAAAATCTGGTGGTC-TTTGGCTACCCGA
	Entoloma_subpraegracile_HFJAU5175                   -ACTGCGAGTGAAGCGGGAAAAGCTCAAATTTAAAATCTGGTGGTC-TTTGGCTACCCGA
	Entoloma_subpraegracile_HFJAU5177                   -ACTGCGAGTGAAGCGGGAAAAGCTCAAATTTAAAATCTGGTGGTC-TTTGGCTACCCGA


	Enloloma_dislocatum_L0607565_holotype               ????????????????????????????????????????????????????????????
	'Entoloma arion LE F-312692'                        ????????????????????????????????????????????????????????????
	Entoloma_turci_WU25055                              ????????????????????????????????????????????????????????????
	Entoloma_viridomarginatum_JAC15761                  ????????????????????????????????????????????????????????????
	Entoloma_viridomarginatum_JAC12344                  ????????????????????????????????????????????????????????????
	'Entoloma albinellum TENN:070403'                   ????????????????????????????????????????????????????????????
	Entoloma_mastoideum_GDGM_28820                      GTTGTAATCTAGAGAAGCGTTATCCGCGCTGGACCGTGTATAAGTCT-CCTGGAATGGAG
	Entoloma_mastoideum_GDGM_26597                      GTTGTAATCTAGAGAAGCGTTATCCGCGCTGGACCGTGTATAAGTCT-CCTGGAATGGAG
	'Entoloma albidosimulans MEN 2004-065  isotype'     GTTGTAATCTAGAGAAGCGTTATCCGCACTGGACCGTGTATAAGTCT-CCTGGAATGGAG
	'Entoloma arion LE F-315917'                        ????????????????????????????????????????????????????????????
	Entoloma_asprellum_TUF106064                        ????????????????????????????????????????????????????????????
	Entoloma_atropapillatum_FK0898_holotype             GTTGTAATCTAGAGAAGCGTTATCCGCGCTGGGCCGTGTGTAAGTCT-CCTGGAATGGAG
	Entoloma_azureosquamulosum_HKAS_53408               GTTGTAATCTAGAGAAGCGTTATCCGCGCTGGACCGTGTATAAGTCT-CCTGGAATGGAG
	Entoloma_azureosquamulosum_GDGM_29254               ????????????????????????????????????????????????????????????
	Entoloma_azureosquamulosum_GDGM_27355_holotype      GTTGTAATCTAGAGAAGCGTTATCCGCGCTGGACCGTGTATAAGTCT-CCTGGAATGGAG
	Entoloma_caespitosum_GDGM27564                      GTTGTAATCTAGAGAAGCGTTATCCGCGCTGGACCGTGTATAAGTCT-CCTGGAATGGAG
	Entoloma_caespitosum_GDGM_24025                     GTTGTAATCTAGAGAAGCGTTATCCGCGCTGGACCGTGTATAAGTCT-CCTGGAATGGAG
	Entoloma_caespitosum_GDGM_24026                     GTTGTAATCTAGAGAAGCGTTATCCGCGCTGGACCGTGTATAAGTCT-CCTGGAATGGAG
	'Enloloma dislocatum SFC-080612-01'                 ????????????????????????????????????????????????????????????
	'Entoloma calceus O F-259457 holotype'              ????????????????????????????????????????????????????????????
	Entoloma_calceus_LIP0402265                         ????????????????????????????????????????????????????????????
	'Entoloma calceus JL12-19'                          ????????????????????????????????????????????????????????????
	Entoloma_callipygmaeum_LE_312488                    ????????????????????????????????????????????????????????????
	Entoloma_callipygmaeum_LE_312487                    ????????????????????????????????????????????????????????????
	Entoloma_callipygmaeum_LE_253784_holotype           ????????????????????????????????????????????????????????????
	'Entoloma carneogriseum O-F-256479'                 ????????????????????????????????????????????????????????????
	Entoloma_cetratum_LE311888_neotype                  ????????????????????????????????????????????????????????????
	Entoloma_chalybeum_LE254353                         GTTGTAATCTAGAGAAGCGTTATCCGCGCTGGACCGTGTACAAGTCT-CCTGGAATGGAG
	Entoloma_chalybeum_TUF105760                        ????????????????????????????????????????????????????????????
	Enloloma_dislocatum_TUF105920_Paratype              ????????????????????????????????????????????????????????????
	Entoloma_consanguineum_PDD80751                     ????????????????????????????????????????????????????????????
	Entoloma_consanguineum_PDD80751.2                   ????????????????????????????????????????????????????????????
	'Entoloma coracis O F-256850 holotype'              GTTGTAATCTAGAGAAGCGTTATCCGCACTGGACCATGTATAAATCT-CCTGGAATGGAG
	'Entoloma coracis O-F-67255'                        ????????????????????????????????????????????????????????????
	'Entoloma coracis O-F-251952'                       ????????????????????????????????????????????????????????????
	Entoloma_corvinum_FA_4261                           ????????????????????????????????????????????????????????????
	Entoloma_cyanostipitum_GDGM31318_holotype           GTTGTAATCTAGAGAAGCGACATCCGCGCTGGACCGTGTATAAGTCT-CCTGGAATGGAG
	Entoloma_cyanostipitum_SAAS2239                     GTTGTAATCTAGAGAAGCGACATCCGCGCTGGACCGTGTATAAGTCT-CCTGGAATGGAG
	Entoloma_cyanostipitum_GDGM31294                    GTTGTAATCTAGAGAAGCGACATCCGCGCTGGACCGTGTATAAGTCT-CCTGGAATGGAG
	Entoloma_exile_Lueck8                               GTTGTAATCTAGAGAAGCGTTATCCGCGCTGGACCGTGTATAAGTCT-CCTGGAATGGAG
	Enloloma_olivaceomarginatum_PUL_00036174_holotype   ????????????????????????????????????????????????????????????
	Entoloma_exile_KM_187354                            ????????????????????????????????????????????????????????????
	Entoloma_griseocyaneum_LE254351                     GTTGTAATCTAGAGAAGTGTTATCCGCGCTGGACCGTGTATAAGTCT-CCTGGAATGGAG
	Entoloma_griseocyaneum_KaiR997                      ????????????????????????????????????????????????????????????
	'Entoloma icarus LE F-312696 holotype'              GTTGTAACCTAGAGAAGCGTTATCCGCGTTGGACCGTGTATAAGTCT-CCTGGAATGGAG
	'Entoloma icarus LE F-312697'                       ????????????????????????????????????????????????????????????
	Entoloma_incanum_LE312503_neotype                   GTTGTAATCTAGAGAAGCACCATCCGCGCTGGACCGTGTATAAGTCT-CCTGGAATGGAG
	Entoloma_incanum_LE311794                           GTTGTAATCTAGAGAAGCACCATCCGCGCTGGACCGTGTATAAGTCT-CCTGGAATGGAG
	Entoloma_incanum_LE315858                           ????????????????????????????????????????????????????????????
	Entoloma_isborscanum_LE_312486                      ????????????????????????????????????????????????????????????
	Entoloma_isborscanum_LE_302088_holotype             GTTGTAATCTAGAGAAGTGCCATCCGCACTGGACCATGTATAAATCT-CCTGGAATGGAG
	Enloloma_perchalybeum_GB_0209474_holotype           ????????????????????????????????????????????????????????????
	Entoloma_isborscanum_LE_312679                      ????????????????????????????????????????????????????????????
	'Entoloma kauffmanii KA13-1202'                     ????????????????????????????????????????????????????????????
	'Entoloma linkii O-F-256353'                        ????????????????????????????????????????????????????????????
	'Entoloma meridionale ACAM 2014-0127'               ????????????????????????????????????????????????????????????
	'Entoloma meridionale ACAM 2018-0152'               ????????????????????????????????????????????????????????????
	'Entoloma meridionale ACAM 2018-0153 holotype'      ????????????????????????????????????????????????????????????
	Entoloma_minutigranulosum_LE_312484                 ????????????????????????????????????????????????????????????
	Entoloma_minutigranulosum_LE_312483                 ????????????????????????????????????????????????????????????
	Entoloma_minutigranulosum_LE_302096_holotype        ????????????????????????????????????????????????????????????
	Entoloma_mougeotii_TUF106917                        ????????????????????????????????????????????????????????????
	Enloloma_perchalybeum_TUR190180                     ????????????????????????????????????????????????????????????
	Entoloma_mougeotii_TUF101633                        ????????????????????????????????????????????????????????????
	Entoloma_mougeotii_TUF106505                        ????????????????????????????????????????????????????????????
	'Entoloma mutabilipes TUR610/12'                    ????????????????????????????????????????????????????????????
	Entoloma_mutabilipes_TUR8788                        ????????????????????????????????????????????????????????????
	'Entoloma notabile L-0607514 holotype'              ????????????????????????????????????????????????????????????
	'Entoloma pallidostriatum L-0607566 holotype'       ????????????????????????????????????????????????????????????
	Entoloma_perasprellum_GC01100310_holotype           ????????????????????????????????????????????????????????????
	'Entoloma perasprellum GB-0204547 / JBJ 19-107'     ????????????????????????????????????????????????????????????
	'Entoloma perasprellum GB-0204548 / JBJ 19-122'     ????????????????????????????????????????????????????????????
	Entoloma_poliopus_TUF120264                         ????????????????????????????????????????????????????????????
	'Entoloma argus LE F-312694 holotype'               GTTGTAACCTAGAGAAGCGTTATCCGCGTTGGACCGTGTATAAGTCT-CCTGGAATGGAG
	Entoloma_praegracile_GDGM29251                      ATTGTAATCTAGAGAAGCGCTATCCGCGCTGGACCGTGTATAAGTCT-CCTGGAATGGAG
	Entoloma_praegracile_GDGM_29256                     ????????????????????????????????????????????????????????????
	Entoloma_pseudocoelestinum_Lueck10                  GTTGTAATCTAGAGAAGCGTTATCCGCGCTGGACCGTGTACAAGTCT-CCTGGAATGGAG
	Entoloma_pseudocoelestinum_KM_132400                ????????????????????????????????????????????????????????????
	'Entoloma pseudosubcorvinum SDBR-CMUNK0985 holotype' GTTGTAATCTAGAGAAGCATTTTCCGCGCTGGACCATGCACAAGTCT-CCTGGAATGGAG
	'Entoloma pseudosubcorvinum SDBR-CMUNK1367'         GTTGTAATCTAGAGAAGCATTTTCCGCGCTGGACCATGCACAAGTCT-CCTGGAATGGAG
	Entoloma_pulchripes_LE_312485                       ????????????????????????????????????????????????????????????
	Entoloma_pulchripes_LE_311808_holotype              ????????????????????????????????????????????????????????????
	Entoloma_pulchripes_LE_311809                       ????????????????????????????????????????????????????????????
	'Entoloma queletii OKA-TR1002'                      ????????????????????????????????????????????????????????????
	'Entoloma argus LE F-315916'                        ????????????????????????????????????????????????????????????
	Entoloma_queletii_TUF141044                         ????????????????????????????????????????????????????????????
	'Entoloma riparium L-0607563 holotype'              ????????????????????????????????????????????????????????????
	Entoloma_riparium_TUF120259                         ????????????????????????????????????????????????????????????
	'Entoloma septentrionale O F-254295 holotype'       ????????????????????????????????????????????????????????????
	Entoloma_sericeum_KaiR237                           GTTGTAATCTAGAGAAGCGTTATCCGCGCTGGACCGTGTGTAAGTCT-CCTGGAATGGAG
	Entoloma_sericeum_VHAs03_2                          GTTGTAATCTAGAGAAGCGTTATCCGCGCTGGACCGTGTGTAAGTCTCCCTGGAATGAAG
	'Entoloma serrulatum O-F-158208/DMS-730296'         ????????????????????????????????????????????????????????????
	Entoloma_serrulatum_LE_254361                       GTTGTAATCTAGAGAAGCGTTATCCGCACTGGACCATGTATAAATCT-CCTGGAATGGAG
	'Entoloma serrulatum EnSe-1'                        ????????????????????????????????????????????????????????????
	'Entoloma arion LE F-312691 holotype'               GTTGTAATCTAGAGAAGCATTGTCCGCGCTGGACCGTGTATAAGTCT-CCTGGAATGGAG
	Entoloma_sicoense_PO_F2244_holotype                 ????????????????????????????????????????????????????????????
	Entoloma_sicoense_PO_F2245                          ????????????????????????????????????????????????????????????
	Entoloma_subcaesiocinctum_SAAS103                   GTTGTAATCTAGAGAAGCGTCATCCGCACTGGACCATGTATAAATCT-CCTGGAATGGAG
	Entoloma_subcaesiocinctum_SAAS133_holotype          GTTGTAATCTAGAGAAGCGTCATCCGCACTGGACCATGTATAAATCT-CCTGGAATGGAG
	Entoloma_subcorvinum_MGW1494                        ????????????????????????????????????????????????????????????
	Entoloma_subcorvinum_SAT1518905                     ????????????????????????????????????????????????????????????
	'Entoloma subserrulatum TENN:068464'                ????????????????????????????????????????????????????????????
	'Entoloma subserrulatum TENN:070407'                ????????????????????????????????????????????????????????????
	Entoloma_subtenuicystidiatum_GDGM_28459_holotype    GTTGTAATCTAGAGAAGTGTTATCCGTGCTGGACCGTGTATAAGTCT-CCTGGAATGGAG
	Entoloma_subtenuicystidiatum_GDGM_29246             GTTGTAATCTAGAGAAGTGTTATCCGTGCTGGACCGTGTATAAGTCT-CCTGGAATGGAG
	Entoloma_austrosinensis_HFJAU1414_holotype          ????????????????????????????????????????????????????????????
	Entoloma_subpraegracile_HFJAU1822_holotype          GTTGTAATCTAGAGAAGCGCTATCCGCGTTGGACCGTGTATAAGTCT-CCTGGAATGGAG
	Entoloma_austrosinensis_HFJAU1907                   GTTGTAATCTAGAGAAGCATTATCCGCGCTGGACCGTGTATAAGTCT-CCTGGAATGGAG
	Entoloma_austrosinensis_HFJAU2616                   ????????????????????????????????????????????????????????????
	Entoloma_austrosinensis_HFJAU2920                   GTTGTAATCTAGAGAAGCATTATCCGCGCTGGACCGTGTATAAGTCT-CCTGGAATGGAG
	Entoloma_subpraegracile_HFJAU3094                   GTTGTAATCTAGAGAAGCGCTATCCGCGTTGGACCGTGTATAAGTCT-CCTGGAATGGAG
	Entoloma_subpraegracile_HFJAU3164                   GTTGTAATCTAGAGAAGCGCTATCCGCGTTGGACCGTGTATAAGTCT-CCTGGAATGGAG
	Entoloma_subpraegracile_HFJAU3168                   ????????????????????????????????????????????????????????????
	Entoloma_wuyishanensis_HFJAU3571_holotype           ????????????????????????????????????????????????????????????
	Entoloma_wuyishanensis_HFJAU3871                    ATTGTAATCTAGAGAAGCGTTATCCGCGCTGGACCGTGTATAAGTCT-CCTGGAATGGAG
	Entoloma_wuyishanensis_HFJAU3874                    ATTGTAATCTAGAGAAGCGTTATCCGCGCTGGACCGTGTATAAGTCT-CCTGGAATGGAG
	Entoloma_wuyishanensis_HFJAU3878                    ATTGTAATCTAGAGAAGCGTTATCCGCGCTGGACCGTGTATAAGTCT-CCTGGAATGGAG
	Entoloma_wuyishanensis_HFJAU3881                    GTTGTAATCTAGAGAAGCGTTATCCGCGCTGGACCGTGTATAAGTCT-CCTGGAATGGAG
	Entoloma_griseosquamosum_HFJAU3967                  ????????????????????????????????????????????????????????????
	Entoloma_griseosquamosum_HFJAU3969_holotype         GTTGTAATCTAGAGAAGTGTTATCCGCGCTGGACCGTGTATAAGTCT-CCTGGAATGGAG
	Entoloma_austrosinensis_HFJAU4048                   GTTGTAATCTAGAGAAGCATTATCCGCGCTGGACCGTGTATAAGTCT-CCTGGAATGGAG
	Entoloma_subpraegracile_HFJAU5110                   ????????????????????????????????????????????????????????????
	Entoloma_subpraegracile_HFJAU5115                   GTTGTAATCTAGAGAAGCGCTATCCGCGTTGGACCGTGTATAAGTCT-CCTGGAATGGAG
	Entoloma_subpraegracile_HFJAU5140                   GTTGTAATCTAGAGAAGCGCTATCCGCGTTGGACCGTGTATAAGTCT-CCTGGAATGGAG
	Entoloma_subpraegracile_HFJAU5175                   GTTGTAATCTAGAGAAGCGCTATCCGCGTTGGACCGTGTATAAGTCT-CCTGGAATGGAG
	Entoloma_subpraegracile_HFJAU5177                   GTTGTAATCTAGAGAAGCGCTATCCGCGTTGGACCGTGTATAAGTCT-CCTGGAATGGAG


	Enloloma_dislocatum_L0607565_holotype               ????????????????????????????????????????????????????????????
	'Entoloma arion LE F-312692'                        ????????????????????????????????????????????????????????????
	Entoloma_turci_WU25055                              ????????????????????????????????????????????????????????????
	Entoloma_viridomarginatum_JAC15761                  ????????????????????????????????????????????????????????????
	Entoloma_viridomarginatum_JAC12344                  ????????????????????????????????????????????????????????????
	'Entoloma albinellum TENN:070403'                   ????????????????????????????????????????????????????????????
	Entoloma_mastoideum_GDGM_28820                      TGTCATAGAGGGTGAGAATCCCGTCTTTGACACGGACTGCCAGGGC-ATTGTGATGCGCT
	Entoloma_mastoideum_GDGM_26597                      TGTCATAGAGGGTGAGAATCCCGTCTTTGACACGGACTGCCAGGGC-ATTGTGATGCGCT
	'Entoloma albidosimulans MEN 2004-065  isotype'     CGTCATAGAGGGTGAGAATCCCGTCTTTAACATGGACTACCAGGGC-TTTGTGATGCGCT
	'Entoloma arion LE F-315917'                        ????????????????????????????????????????????????????????????
	Entoloma_asprellum_TUF106064                        ????????????????????????????????????????????????????????????
	Entoloma_atropapillatum_FK0898_holotype             CGTCATAGAGGGTGAGAATCCCGTCTTTAACACGGACTACCAGGGC-TTTGTGATGCGCT
	Entoloma_azureosquamulosum_HKAS_53408               CGTCATAGAGGGTGAGAATCCCGTCTTTAACATGGACTACCAGGGC-TATGTGATGCGCT
	Entoloma_azureosquamulosum_GDGM_29254               ????????????????????????????????????????????????????????????
	Entoloma_azureosquamulosum_GDGM_27355_holotype      CGTCATAGAGGGTGAGAATCCCGTCTTTAACATGGACTACCAGGGC-TATGTGATGCGCT
	Entoloma_caespitosum_GDGM27564                      CGTCATAGAGGGTGAGAATCCCGTCTTTGACACGGACTGCCAGGGC-ATTGTGATGCGCT
	Entoloma_caespitosum_GDGM_24025                     CGTCATAGAGGGTGAGAATCCCGTCTTTGACACGGACTGCCAGGGC-ATTGTGATGCGCT
	Entoloma_caespitosum_GDGM_24026                     CGTCATAGAGGGTGAGAATCCCGTCTTTGACACGGACTGCCAGGGC-ATTGTGATGCGCT
	'Enloloma dislocatum SFC-080612-01'                 ????????????????????????????????????????????????????????????
	'Entoloma calceus O F-259457 holotype'              ????????????????????????????????????????????????????????????
	Entoloma_calceus_LIP0402265                         ????????????????????????????????????????????????????????????
	'Entoloma calceus JL12-19'                          ????????????????????????????????????????????????????????????
	Entoloma_callipygmaeum_LE_312488                    ????????????????????????????????????????????????????????????
	Entoloma_callipygmaeum_LE_312487                    ????????????????????????????????????????????????????????????
	Entoloma_callipygmaeum_LE_253784_holotype           ????????????????????????????????????????????????????????????
	'Entoloma carneogriseum O-F-256479'                 ????????????????????????????????????????????????????????????
	Entoloma_cetratum_LE311888_neotype                  ????????????????????????????????????????????????????????????
	Entoloma_chalybeum_LE254353                         CGTCATAGAGGGTGAGAATCCCGTCTTTGACACGGACTACCAGGGC-ATTGTGATGCGCT
	Entoloma_chalybeum_TUF105760                        ????????????????????????????????????????????????????????????
	Enloloma_dislocatum_TUF105920_Paratype              ????????????????????????????????????????????????????????????
	Entoloma_consanguineum_PDD80751                     ????????????????????????????????????????????????????????????
	Entoloma_consanguineum_PDD80751.2                   ????????????????????????????????????????????????????????????
	'Entoloma coracis O F-256850 holotype'              TGTCATAGAGGGTGAGAATCCCGTCTTTGACATGGACTACCAGAGC-TTTGTGATGCGCT
	'Entoloma coracis O-F-67255'                        ????????????????????????????????????????????????????????????
	'Entoloma coracis O-F-251952'                       ????????????????????????????????????????????????????????????
	Entoloma_corvinum_FA_4261                           ????????????????????????????????????????????????????????????
	Entoloma_cyanostipitum_GDGM31318_holotype           CGTCATAGAGGGTGAGAATCCCGTCTTTGACACGGACTACCAGGGC--TTGTGATCCGCT
	Entoloma_cyanostipitum_SAAS2239                     CGTCATAGAGGGTGAGAATCCCGTCTTTGACACGGACTACCAGGGC--TTGTGATCCGCT
	Entoloma_cyanostipitum_GDGM31294                    CGTCATAGAGGGTGAGAATCCCGTCTTTGACACGGACTACCAGGGC--TTGTGATCCGCT
	Entoloma_exile_Lueck8                               CGTCATAGAGGGTGAGAATCCCGTCTTTGACACGGATTACCGGGGC-TTTGTGATGCGCT
	Enloloma_olivaceomarginatum_PUL_00036174_holotype   ????????????????????????????????????????????????????????????
	Entoloma_exile_KM_187354                            ????????????????????????????????????????????????????????????
	Entoloma_griseocyaneum_LE254351                     CGTCATAGAGGGTGAGAATCCCGTCTTTGACACGGACTACCAGGGC-TTTGTGATGCGCT
	Entoloma_griseocyaneum_KaiR997                      ????????????????????????????????????????????????????????????
	'Entoloma icarus LE F-312696 holotype'              CGTCATAGAGGGTGAGAATCCCGTCTTTGACACGGACTACCAGGGC-TTTGTGATGCGCT
	'Entoloma icarus LE F-312697'                       ????????????????????????????????????????????????????????????
	Entoloma_incanum_LE312503_neotype                   CGTCATAGAGGGTGAGAATCCCGTCTTTGACACGGATTACCAGGGC-TTTGTGATATGCT
	Entoloma_incanum_LE311794                           CGTCATAGAGGGTGAGAATCCCGTCTTTGACACGGATTACCAGGGC-TTTGTGATATGCT
	Entoloma_incanum_LE315858                           ????????????????????????????????????????????????????????????
	Entoloma_isborscanum_LE_312486                      ????????????????????????????????????????????????????????????
	Entoloma_isborscanum_LE_302088_holotype             TGTCATAGAGGGTGAGAATCCCGTCTTTGACATGGACTACCAGAGC-TTTGTGATGCGCT
	Enloloma_perchalybeum_GB_0209474_holotype           ????????????????????????????????????????????????????????????
	Entoloma_isborscanum_LE_312679                      ????????????????????????????????????????????????????????????
	'Entoloma kauffmanii KA13-1202'                     ????????????????????????????????????????????????????????????
	'Entoloma linkii O-F-256353'                        ????????????????????????????????????????????????????????????
	'Entoloma meridionale ACAM 2014-0127'               ????????????????????????????????????????????????????????????
	'Entoloma meridionale ACAM 2018-0152'               ????????????????????????????????????????????????????????????
	'Entoloma meridionale ACAM 2018-0153 holotype'      ????????????????????????????????????????????????????????????
	Entoloma_minutigranulosum_LE_312484                 ????????????????????????????????????????????????????????????
	Entoloma_minutigranulosum_LE_312483                 ????????????????????????????????????????????????????????????
	Entoloma_minutigranulosum_LE_302096_holotype        ????????????????????????????????????????????????????????????
	Entoloma_mougeotii_TUF106917                        ????????????????????????????????????????????????????????????
	Enloloma_perchalybeum_TUR190180                     ????????????????????????????????????????????????????????????
	Entoloma_mougeotii_TUF101633                        ????????????????????????????????????????????????????????????
	Entoloma_mougeotii_TUF106505                        ????????????????????????????????????????????????????????????
	'Entoloma mutabilipes TUR610/12'                    ????????????????????????????????????????????????????????????
	Entoloma_mutabilipes_TUR8788                        ????????????????????????????????????????????????????????????
	'Entoloma notabile L-0607514 holotype'              ????????????????????????????????????????????????????????????
	'Entoloma pallidostriatum L-0607566 holotype'       ????????????????????????????????????????????????????????????
	Entoloma_perasprellum_GC01100310_holotype           ????????????????????????????????????????????????????????????
	'Entoloma perasprellum GB-0204547 / JBJ 19-107'     ????????????????????????????????????????????????????????????
	'Entoloma perasprellum GB-0204548 / JBJ 19-122'     ????????????????????????????????????????????????????????????
	Entoloma_poliopus_TUF120264                         ????????????????????????????????????????????????????????????
	'Entoloma argus LE F-312694 holotype'               CGTCATAGAGGGTGAGAATCCCGTCTTTGACACGGACTACCAGGGC-TTTGTGATGCGCT
	Entoloma_praegracile_GDGM29251                      CGTCATAGAGGGTGAGAATCCCGTCTTTGACACGGACTGCCAGGGC-TTTGTGATACGCT
	Entoloma_praegracile_GDGM_29256                     ????????????????????????????????????????????????????????????
	Entoloma_pseudocoelestinum_Lueck10                  CGTCATAGAGGGTGAGAATCCCGTCTTTGACACGGACTACTAGTGT-TTTGTGATGCGCT
	Entoloma_pseudocoelestinum_KM_132400                ????????????????????????????????????????????????????????????
	'Entoloma pseudosubcorvinum SDBR-CMUNK0985 holotype' CGTCACAGAGGGTGAGAATCCCGTCTTTTGCATGGACTACCAGAGC-TTTGTGAAGTGCT
	'Entoloma pseudosubcorvinum SDBR-CMUNK1367'         CGTCACAGAGGGTGAGAATCCCGTCTTTTGCATGGACTACCAGAGC-TTTGTGAAGTGCT
	Entoloma_pulchripes_LE_312485                       ????????????????????????????????????????????????????????????
	Entoloma_pulchripes_LE_311808_holotype              ????????????????????????????????????????????????????????????
	Entoloma_pulchripes_LE_311809                       ????????????????????????????????????????????????????????????
	'Entoloma queletii OKA-TR1002'                      ????????????????????????????????????????????????????????????
	'Entoloma argus LE F-315916'                        ????????????????????????????????????????????????????????????
	Entoloma_queletii_TUF141044                         ????????????????????????????????????????????????????????????
	'Entoloma riparium L-0607563 holotype'              ????????????????????????????????????????????????????????????
	Entoloma_riparium_TUF120259                         ????????????????????????????????????????????????????????????
	'Entoloma septentrionale O F-254295 holotype'       ????????????????????????????????????????????????????????????
	Entoloma_sericeum_KaiR237                           CGTCATAGAGGGTGAGAATCCCGTCTTTAACACGGACTACCAGGGC-TTTGTGATGCGCT
	Entoloma_sericeum_VHAs03_2                          CGTCATAGAGGGTGAGAATCCCGTCTTTAACACGGACTACCAGGGC-TTTGTGATGCGCT
	'Entoloma serrulatum O-F-158208/DMS-730296'         ????????????????????????????????????????????????????????????
	Entoloma_serrulatum_LE_254361                       TGTCATAGAGGGTGAGAATCCCGTCTTTGACATGGACTACCAGGGC-TTTGTGATGCGCT
	'Entoloma serrulatum EnSe-1'                        ????????????????????????????????????????????????????????????
	'Entoloma arion LE F-312691 holotype'               CGTCATGGAGGGTGAGAATCCCGTCTTTGACACGGACTACCAGTGC-TTTGTGATATGCT
	Entoloma_sicoense_PO_F2244_holotype                 ????????????????????????????????????????????????????????????
	Entoloma_sicoense_PO_F2245                          ????????????????????????????????????????????????????????????
	Entoloma_subcaesiocinctum_SAAS103                   TGTCATAGAGGGTGAGAATCCCGTCTTTGACATGGACTACCAGGGC-TTTGTGATGCGCT
	Entoloma_subcaesiocinctum_SAAS133_holotype          TGTCATAGAGGGTGAGAATCCCGTCTTTGACATGGACTACCAGGGC-TTTGTGATGCGCT
	Entoloma_subcorvinum_MGW1494                        ????????????????????????????????????????????????????????????
	Entoloma_subcorvinum_SAT1518905                     ????????????????????????????????????????????????????????????
	'Entoloma subserrulatum TENN:068464'                ????????????????????????????????????????????????????????????
	'Entoloma subserrulatum TENN:070407'                ????????????????????????????????????????????????????????????
	Entoloma_subtenuicystidiatum_GDGM_28459_holotype    CGTCATAGAGGGTGAGAATCCCGTCTTTGACATGGACTACCAGTGCTTTTGTGATACGCT
	Entoloma_subtenuicystidiatum_GDGM_29246             CGTCATAGAGGGTGAGAATCCCGTCTTTGACATGGACTACCAGTGCTTTTGTGATACGCT
	Entoloma_austrosinensis_HFJAU1414_holotype          ????????????????????????????????????????????????????????????
	Entoloma_subpraegracile_HFJAU1822_holotype          CGTCATAGAGGGTGAGAATCCCGTCTTCGACACGGACTACCAGGGC-TTTGTGATACGCT
	Entoloma_austrosinensis_HFJAU1907                   CGTCATAGAGGGTGAGAATCCCGTCTTTGACATGGACTACCAGGGC-TTTGTGATACGCT
	Entoloma_austrosinensis_HFJAU2616                   ????????????????????????????????????????????????????????????
	Entoloma_austrosinensis_HFJAU2920                   CGTCATAGAGGGTGAGAATCCCGTCTTTGACATGGACTACCAGGGC-TTTGTGATACGCT
	Entoloma_subpraegracile_HFJAU3094                   CGTCATAGAGGGTGAGAATCCCGTCTTCGACACGGACTACCAGGGC-TTTGTGATACGCT
	Entoloma_subpraegracile_HFJAU3164                   CGTCATAGAGGGTGAGAATCCCGTCTTCGACACGGACTACCAGGGC-TTTGTGATACGCT
	Entoloma_subpraegracile_HFJAU3168                   ????????????????????????????????????????????????????????????
	Entoloma_wuyishanensis_HFJAU3571_holotype           ????????????????????????????????????????????????????????????
	Entoloma_wuyishanensis_HFJAU3871                    CGTCATAGAGGGTGAGAATCCCGTCTTTGACACGGACTACCAGGGC-TTTGTGATACGCT
	Entoloma_wuyishanensis_HFJAU3874                    CGTCATAGAGGGTGAGAATCCCGTCTTTGACACGGACTACCAGGGC-TTTGTGATACGCT
	Entoloma_wuyishanensis_HFJAU3878                    CGTCATAGAGGGTGAGAATCCCGTCTTTGACACGGACTACCAGGGC-TTTGTGATACGCT
	Entoloma_wuyishanensis_HFJAU3881                    CGTCATAGAGGGTGAGAATCCCGTCTTTGACACGGACTACCAGGGC-TTTGTGATACGCT
	Entoloma_griseosquamosum_HFJAU3967                  ????????????????????????????????????????????????????????????
	Entoloma_griseosquamosum_HFJAU3969_holotype         CGTCATAGAGGGTGAGAATCCCGTCTTTGACACGGACTACCAGGGC-TTTGTGATGCGCT
	Entoloma_austrosinensis_HFJAU4048                   CGTCATAGAGGGTGAGAATCCCGTCTTTGACATGGACTACCAGGGC-TTTGTGATACGCT
	Entoloma_subpraegracile_HFJAU5110                   ????????????????????????????????????????????????????????????
	Entoloma_subpraegracile_HFJAU5115                   CGTCATAGAGGGTGAGAATCCCGTCTTCGACACGGACTACCAGGGC-TTTGTGATACGCT
	Entoloma_subpraegracile_HFJAU5140                   CGTCATAGAGGGTGAGAATCCCGTCTTCGACACGGACTACCAGGGC-TTTGTGATACGCT
	Entoloma_subpraegracile_HFJAU5175                   CGTCATAGAGGGTGAGAATCCCGTCTTCGACACGGACTACCAAGGC-TTTGTGATACGCT
	Entoloma_subpraegracile_HFJAU5177                   CGTCATAGAGGGTGAGAATCCCGTCTTCGACACGGACTACCAGGGC-TTTGTGATACGCT


	Enloloma_dislocatum_L0607565_holotype               ????????????????????????????????????????????????????????????
	'Entoloma arion LE F-312692'                        ????????????????????????????????????????????????????????????
	Entoloma_turci_WU25055                              ????????????????????????????????????????????????????????????
	Entoloma_viridomarginatum_JAC15761                  ????????????????????????????????????????????????????????????
	Entoloma_viridomarginatum_JAC12344                  ????????????????????????????????????????????????????????????
	'Entoloma albinellum TENN:070403'                   ????????????????????????????????????????????????????????????
	Entoloma_mastoideum_GDGM_28820                      CTCGAAGAGTCGAGTTGTTTGGGAATGCAGCTCTAAATGGGTGGTAAGTTCCATCTAAAG
	Entoloma_mastoideum_GDGM_26597                      CTCGAAGAGTCGAGTTGTTTGGGAATGCAGCTCTAAATGGGTGGTAAGTTCCATCTAAAG
	'Entoloma albidosimulans MEN 2004-065  isotype'     CTCAAAGAGTCGAGTTGTTTGGGAATGCAGCTCTAAATGGGTGGTAAATTCCATCTAAAG
	'Entoloma arion LE F-315917'                        ????????????????????????????????????????????????????????????
	Entoloma_asprellum_TUF106064                        ????????????????????????????????????????????????????????????
	Entoloma_atropapillatum_FK0898_holotype             CTCAAAGAGTCGAGTTGTTTGGGAATGCAGCTCTAAATGGGTGGTAAATTCCATCTAAAG
	Entoloma_azureosquamulosum_HKAS_53408               CTCAAAGAGTCGAGTTGTTTGGGAATGCAGCTCTAAATGGGTGGTAAGTTCCATCTAAAG
	Entoloma_azureosquamulosum_GDGM_29254               ????????????????????????????????????????????????????????????
	Entoloma_azureosquamulosum_GDGM_27355_holotype      CTCAAAGAGTCGAGTTGTTTGGGAATGCAGCTCTAAATGGGTGGTAAGTTCCATCTAAAG
	Entoloma_caespitosum_GDGM27564                      CTCGAAGAGTCGAGTTGTTTGGGAATGCAGCTCTAAATGGGTGGTAAGTTCCATCTAAAG
	Entoloma_caespitosum_GDGM_24025                     CTCGAAGAGTCGAGTTGTTTGGGAATGCAGCTCTAAATGGGTGGTAAGTTCCATCTAAAG
	Entoloma_caespitosum_GDGM_24026                     CTCGAAGAGTCGAGTTGTTTGGGAATGCAGCTCTAAATGGGTGGTAAGTTCCATCTAAAG
	'Enloloma dislocatum SFC-080612-01'                 ????????????????????????????????????????????????????????????
	'Entoloma calceus O F-259457 holotype'              ????????????????????????????????????????????????????????????
	Entoloma_calceus_LIP0402265                         ????????????????????????????????????????????????????????????
	'Entoloma calceus JL12-19'                          ????????????????????????????????????????????????????????????
	Entoloma_callipygmaeum_LE_312488                    ????????????????????????????????????????????????????????????
	Entoloma_callipygmaeum_LE_312487                    ????????????????????????????????????????????????????????????
	Entoloma_callipygmaeum_LE_253784_holotype           ????????????????????????????????????????????????????????????
	'Entoloma carneogriseum O-F-256479'                 ????????????????????????????????????????????????????????????
	Entoloma_cetratum_LE311888_neotype                  ????????????????????????????????????????????????????????????
	Entoloma_chalybeum_LE254353                         CTCAAAGAGTCGAGTTGTTTGGGAATGCAGCTCTAAATGGGTGGTAAGTTCCATCTAAAG
	Entoloma_chalybeum_TUF105760                        ????????????????????????????????????????????????????????????
	Enloloma_dislocatum_TUF105920_Paratype              ????????????????????????????????????????????????????????????
	Entoloma_consanguineum_PDD80751                     ????????????????????????????????????????????????????????????
	Entoloma_consanguineum_PDD80751.2                   ????????????????????????????????????????????????????????????
	'Entoloma coracis O F-256850 holotype'              CTCAAAGAGTCGAGTTGTTTGGGAATGCAGCTCTAAATGGGTGGTAAGTTCCATCTAAAG
	'Entoloma coracis O-F-67255'                        ????????????????????????????????????????????????????????????
	'Entoloma coracis O-F-251952'                       ????????????????????????????????????????????????????????????
	Entoloma_corvinum_FA_4261                           ????????????????????????????????????????????????????????????
	Entoloma_cyanostipitum_GDGM31318_holotype           CTCAAAGAGTCGAGTTGTTTGGGAATGCAGCTCTAAATGGGTGGTAAGTTCCATCTAAAG
	Entoloma_cyanostipitum_SAAS2239                     CTCAAAGAGTCGAGTTGTTTGGGAATGCAGCTCTAAATGGGTGGTAAGTTCCATCTAAAG
	Entoloma_cyanostipitum_GDGM31294                    CTCAAAGAGTCGAGTTGTTTGGGAATGCAGCTCTAAATGGGTGGTAAGTTCCATCTAAAG
	Entoloma_exile_Lueck8                               CTCAAAGAGTCGAGTTGTTTGGGAATGCAGCTCTAAATGGGTGGTAAGTTCCATCTAAAG
	Enloloma_olivaceomarginatum_PUL_00036174_holotype   ????????????????????????????????????????????????????????????
	Entoloma_exile_KM_187354                            ????????????????????????????????????????????????????????????
	Entoloma_griseocyaneum_LE254351                     TTCAAAGAGTCGAGTTGTTTGGGAATGCAGCTCTAAATGGGTGGTAAGTTCCATCTAAAG
	Entoloma_griseocyaneum_KaiR997                      ????????????????????????????????????????????????????????????
	'Entoloma icarus LE F-312696 holotype'              CTCGAAGAGTCGAGTTGTTTGGGAATGCAGCTCTAAATGGGTGGTAAGTTCCATCTAAAG
	'Entoloma icarus LE F-312697'                       ????????????????????????????????????????????????????????????
	Entoloma_incanum_LE312503_neotype                   CTCAAAGAGTCGAGTTGTTTGGGAATGCAGCTCTAAATGGGTGGTAAGTTCCATCTAAAG
	Entoloma_incanum_LE311794                           CTCAAAGAGTCGAGTTGTTTGGGAATGCAGCTCTAAATGGGTGGTAAGTTCCATCTAAAG
	Entoloma_incanum_LE315858                           ????????????????????????????????????????????????????????????
	Entoloma_isborscanum_LE_312486                      ????????????????????????????????????????????????????????????
	Entoloma_isborscanum_LE_302088_holotype             CTCAAAGAGTCGAGTTGTTTGGGAATGCAGCTCTAAATGGGTGGTAAGTTCCATCTAAAG
	Enloloma_perchalybeum_GB_0209474_holotype           ????????????????????????????????????????????????????????????
	Entoloma_isborscanum_LE_312679                      ????????????????????????????????????????????????????????????
	'Entoloma kauffmanii KA13-1202'                     ????????????????????????????????????????????????????????????
	'Entoloma linkii O-F-256353'                        ????????????????????????????????????????????????????????????
	'Entoloma meridionale ACAM 2014-0127'               ????????????????????????????????????????????????????????????
	'Entoloma meridionale ACAM 2018-0152'               ????????????????????????????????????????????????????????????
	'Entoloma meridionale ACAM 2018-0153 holotype'      ????????????????????????????????????????????????????????????
	Entoloma_minutigranulosum_LE_312484                 ????????????????????????????????????????????????????????????
	Entoloma_minutigranulosum_LE_312483                 ????????????????????????????????????????????????????????????
	Entoloma_minutigranulosum_LE_302096_holotype        ????????????????????????????????????????????????????????????
	Entoloma_mougeotii_TUF106917                        ????????????????????????????????????????????????????????????
	Enloloma_perchalybeum_TUR190180                     ????????????????????????????????????????????????????????????
	Entoloma_mougeotii_TUF101633                        ????????????????????????????????????????????????????????????
	Entoloma_mougeotii_TUF106505                        ????????????????????????????????????????????????????????????
	'Entoloma mutabilipes TUR610/12'                    ????????????????????????????????????????????????????????????
	Entoloma_mutabilipes_TUR8788                        ????????????????????????????????????????????????????????????
	'Entoloma notabile L-0607514 holotype'              ????????????????????????????????????????????????????????????
	'Entoloma pallidostriatum L-0607566 holotype'       ????????????????????????????????????????????????????????????
	Entoloma_perasprellum_GC01100310_holotype           ????????????????????????????????????????????????????????????
	'Entoloma perasprellum GB-0204547 / JBJ 19-107'     ????????????????????????????????????????????????????????????
	'Entoloma perasprellum GB-0204548 / JBJ 19-122'     ????????????????????????????????????????????????????????????
	Entoloma_poliopus_TUF120264                         ????????????????????????????????????????????????????????????
	'Entoloma argus LE F-312694 holotype'               CTCGAAGAGTCGAGTTGTTTGGGAATGCAGCTCTAAATGGGTGGTAAGTTCCATCTAAAG
	Entoloma_praegracile_GDGM29251                      CTCAAAGAGTCGAGTTGTTTGGGAATGCAGCTCTAAATGGGTGGTAAGTTCCATCTAAAG
	Entoloma_praegracile_GDGM_29256                     ????????????????????????????????????????????????????????????
	Entoloma_pseudocoelestinum_Lueck10                  CTCGAAGAGTCGAGTTGTTTGGGAATGCAGCTCTAAATGGGTGGTAAGTTCCATCTAAAG
	Entoloma_pseudocoelestinum_KM_132400                ????????????????????????????????????????????????????????????
	'Entoloma pseudosubcorvinum SDBR-CMUNK0985 holotype' CTCAAAGAGTCGAGTTGTTTGGGAATGCAGCTCTAAATGGGTGGTAAGTTCCATCTAAAG
	'Entoloma pseudosubcorvinum SDBR-CMUNK1367'         CTCAAAGAGTCGAGTTGTTTGGGAATGCAGCTCTAAATGGGTGGTAAGTTCCATCTAAAG
	Entoloma_pulchripes_LE_312485                       ????????????????????????????????????????????????????????????
	Entoloma_pulchripes_LE_311808_holotype              ????????????????????????????????????????????????????????????
	Entoloma_pulchripes_LE_311809                       ????????????????????????????????????????????????????????????
	'Entoloma queletii OKA-TR1002'                      ????????????????????????????????????????????????????????????
	'Entoloma argus LE F-315916'                        ????????????????????????????????????????????????????????????
	Entoloma_queletii_TUF141044                         ????????????????????????????????????????????????????????????
	'Entoloma riparium L-0607563 holotype'              ????????????????????????????????????????????????????????????
	Entoloma_riparium_TUF120259                         ????????????????????????????????????????????????????????????
	'Entoloma septentrionale O F-254295 holotype'       ????????????????????????????????????????????????????????????
	Entoloma_sericeum_KaiR237                           CTCAAAGAGTCGAGTTGTTTGGGAATGCAGCTCTAAATGGGTGGTAAATTCCATCTAAAG
	Entoloma_sericeum_VHAs03_2                          CTCAAAGAGTCGAGTTGTTTGGGAATGCAGCTCTAAATGGGTGGTAAATTCCATCTAAAG
	'Entoloma serrulatum O-F-158208/DMS-730296'         ????????????????????????????????????????????????????????????
	Entoloma_serrulatum_LE_254361                       CTCAAAGAGTCGAGTTGTTTGGGAATGCAGCTCTAAATGGGTGGTAAGTTCCATCTAAAG
	'Entoloma serrulatum EnSe-1'                        ????????????????????????????????????????????????????????????
	'Entoloma arion LE F-312691 holotype'               CTCAAAGAGTCGAGTTGTTTGGGAATGCAGCTCTAAATGGGTGGTAAGTTCCATCTAAAG
	Entoloma_sicoense_PO_F2244_holotype                 ????????????????????????????????????????????????????????????
	Entoloma_sicoense_PO_F2245                          ????????????????????????????????????????????????????????????
	Entoloma_subcaesiocinctum_SAAS103                   CTCAAAGAGTCGAGTTGTTTGGGAATGCAGCTCTAAATGGGTGGTAAGTTCCATCTAAAG
	Entoloma_subcaesiocinctum_SAAS133_holotype          CTCAAAGAGTCGAGTTGTTTGGGAATGCAGCTCTAAATGGGTGGTAAGTTCCATCTAAAG
	Entoloma_subcorvinum_MGW1494                        ????????????????????????????????????????????????????????????
	Entoloma_subcorvinum_SAT1518905                     ????????????????????????????????????????????????????????????
	'Entoloma subserrulatum TENN:068464'                ????????????????????????????????????????????????????????????
	'Entoloma subserrulatum TENN:070407'                ????????????????????????????????????????????????????????????
	Entoloma_subtenuicystidiatum_GDGM_28459_holotype    CTCAAAGAGTCGAGTTGTTTGGGAATGCAGCTCTAAATGGGTGGTAAGTTCCATCTAAAG
	Entoloma_subtenuicystidiatum_GDGM_29246             CTCAAAGAGTCGAGTTGTTTGGGAATGCAGCTCTAAATGGGTGGTAAGTTCCATCTAAAG
	Entoloma_austrosinensis_HFJAU1414_holotype          ????????????????????????????????????????????????????????????
	Entoloma_subpraegracile_HFJAU1822_holotype          CTCAAAGAGTCGAGTTGTTTGGGAATGCAGCTCTAAATGGGTGGTAAGTTCCATCTAAAG
	Entoloma_austrosinensis_HFJAU1907                   CTCGAAGAGTCGAGTTGTTTGGGAATGCAGCTCTAAATGGGTGGTAAGTTCCATCTAAAG
	Entoloma_austrosinensis_HFJAU2616                   ????????????????????????????????????????????????????????????
	Entoloma_austrosinensis_HFJAU2920                   CTCGAAGAGTCGAGTTGTTTGGGAATGCAGCTCTAAATGGGTGGTAAGTTCCATCTAAAG
	Entoloma_subpraegracile_HFJAU3094                   CTCAAAGAGTCGAGTTGTTTGGGAATGCAGCTCTAAATGGGTGGTAAGTTCCATCTAAAG
	Entoloma_subpraegracile_HFJAU3164                   CTCAAAGAGTCGAGTTGTTTGGGAATGCAGCTCCAAATGGGTGGTAAGTTCCATCTAAAG
	Entoloma_subpraegracile_HFJAU3168                   ????????????????????????????????????????????????????????????
	Entoloma_wuyishanensis_HFJAU3571_holotype           ????????????????????????????????????????????????????????????
	Entoloma_wuyishanensis_HFJAU3871                    CTCGAAGAGTCGAGTTGTTTGGGAATGCAGCTCTAAATGGGTGGTAAGTTCCATCTAAAG
	Entoloma_wuyishanensis_HFJAU3874                    CTCGAAGAGTCGAGTTGTTTGGGAATGCAGCTCTAAATGGGTGGTAAGTTCCATCTAAAG
	Entoloma_wuyishanensis_HFJAU3878                    CTCGAAGAGTCGAGTTGTTTGGGAATGCAGCTCTAAATGGGTGGTAAGTTCCATCTAAAG
	Entoloma_wuyishanensis_HFJAU3881                    CTCGAAGAGTCGAGTTGTTTGGGAATGCAGCTCTAAATGGGTGGTAAGTTCCATCTAAAG
	Entoloma_griseosquamosum_HFJAU3967                  ????????????????????????????????????????????????????????????
	Entoloma_griseosquamosum_HFJAU3969_holotype         CTCAAAGAGTCGAGTTGTTTGGGAATGCAGCTCTAAATTGGTGGTAAGTTCCATCTAAAG
	Entoloma_austrosinensis_HFJAU4048                   CTCGAAGAGTCGAGTTGTTTGGGAATGCAGCTCTAAATGGGTGGTAAGTTCCATCTAAAG
	Entoloma_subpraegracile_HFJAU5110                   ????????????????????????????????????????????????????????????
	Entoloma_subpraegracile_HFJAU5115                   CTCAAAGAGTCGAGTTGTTTGGGAATGCAGCTCCAAATGGGTGGTAAGTTCCATCTAAAG
	Entoloma_subpraegracile_HFJAU5140                   CTCAAAGAGTCGAGTTGTTTGGGAATGCAGCTCCAAATGGGTGGTAAGTTCCATCTAAAG
	Entoloma_subpraegracile_HFJAU5175                   CTCAAAGAGTCGAGTTGTTTGGGAATGCAGCTCTAAATGGGTGGTAAGTTCCATCTAAAG
	Entoloma_subpraegracile_HFJAU5177                   CTCAAAGAGTCGAGTTGTTTGGGAATGCAGCTCTAAATGGGTGGTAAGTTCCATCTAAAG


	Enloloma_dislocatum_L0607565_holotype               ????????????????????????????????????????????????????????????
	'Entoloma arion LE F-312692'                        ????????????????????????????????????????????????????????????
	Entoloma_turci_WU25055                              ????????????????????????????????????????????????????????????
	Entoloma_viridomarginatum_JAC15761                  ????????????????????????????????????????????????????????????
	Entoloma_viridomarginatum_JAC12344                  ????????????????????????????????????????????????????????????
	'Entoloma albinellum TENN:070403'                   ????????????????????????????????????????????????????????????
	Entoloma_mastoideum_GDGM_28820                      CTAAATATTGGCGAGAGACCGATAGCGAACAAGTACCGTGAGGGAAAGATGAAAAGAACT
	Entoloma_mastoideum_GDGM_26597                      CTAAATATTGGCGAGAGACCGATAGCGAACAAGTACCGTGAGGGAAAGATGAAAAGAACT
	'Entoloma albidosimulans MEN 2004-065  isotype'     CTAAATATTGGCGAGAGACCGATAGCGAACAAGTACCGTGAGGGAAAGATGAAAAGAACT
	'Entoloma arion LE F-315917'                        ????????????????????????????????????????????????????????????
	Entoloma_asprellum_TUF106064                        ????????????????????????????????????????????????????????????
	Entoloma_atropapillatum_FK0898_holotype             CTAAATATTGGCGAGAGACCGATAGCGAACAAGTACCGTGAGGGAAAGATGAAAAGAACT
	Entoloma_azureosquamulosum_HKAS_53408               CTAAATATTGGCGAGAGACCGATAGCGAACAAGTACCGTGAGGGAAAGATGAAAAGAACT
	Entoloma_azureosquamulosum_GDGM_29254               ????????????????????????????????????????????????????????????
	Entoloma_azureosquamulosum_GDGM_27355_holotype      CTAAATATTGGCGAGAGACCGATAGCGAACAAGTACCGTGAGGGAAAGATGAAAAGAACT
	Entoloma_caespitosum_GDGM27564                      CTAAATATTGGCGAGAGACCGATAGCGAACAAGTACCGTGAGGGAAAGATGAAAAGAACT
	Entoloma_caespitosum_GDGM_24025                     CTAAATATTGGCGAGAGACCGATAGCGAACAAGTACCGTGAGGGAAAGATGAAAAGAACT
	Entoloma_caespitosum_GDGM_24026                     CTAAATATTGGCGAGAGACCGATAGCGAACAAGTACCGTGAGGGAAAGATGAAAAGAACT
	'Enloloma dislocatum SFC-080612-01'                 ????????????????????????????????????????????????????????????
	'Entoloma calceus O F-259457 holotype'              ????????????????????????????????????????????????????????????
	Entoloma_calceus_LIP0402265                         ????????????????????????????????????????????????????????????
	'Entoloma calceus JL12-19'                          ????????????????????????????????????????????????????????????
	Entoloma_callipygmaeum_LE_312488                    ????????????????????????????????????????????????????????????
	Entoloma_callipygmaeum_LE_312487                    ????????????????????????????????????????????????????????????
	Entoloma_callipygmaeum_LE_253784_holotype           ????????????????????????????????????????????????????????????
	'Entoloma carneogriseum O-F-256479'                 ????????????????????????????????????????????????????????????
	Entoloma_cetratum_LE311888_neotype                  ????????????????????????????????????????????????????????????
	Entoloma_chalybeum_LE254353                         CTAAATATTGGCGAGAGACCGATAGCGAACAAGTACCGTGAGGGAAAGATGAAAAGAACT
	Entoloma_chalybeum_TUF105760                        ????????????????????????????????????????????????????????????
	Enloloma_dislocatum_TUF105920_Paratype              ????????????????????????????????????????????????????????????
	Entoloma_consanguineum_PDD80751                     ????????????????????????????????????????????????????????????
	Entoloma_consanguineum_PDD80751.2                   ????????????????????????????????????????????????????????????
	'Entoloma coracis O F-256850 holotype'              CTAAATATTGGCAAGAGACCGATAGCGAACAAGTACCGTGAGGGAAAGATGAAAAGAACT
	'Entoloma coracis O-F-67255'                        ????????????????????????????????????????????????????????????
	'Entoloma coracis O-F-251952'                       ????????????????????????????????????????????????????????????
	Entoloma_corvinum_FA_4261                           ????????????????????????????????????????????????????????????
	Entoloma_cyanostipitum_GDGM31318_holotype           CTAAATATTGGCGAGAGACCGATAGCGAACAAGTACCGTGAGGGAAAGATGAAAAGAACT
	Entoloma_cyanostipitum_SAAS2239                     CTAAATATTGGCGAGAGACCGATAGCGAACAAGTACCGTGAGGGAAAGATGAAAAGAACT
	Entoloma_cyanostipitum_GDGM31294                    CTAAATATTGGCGAGAGACCGATAGCGAACAAGTACCGTGAGGGAAAGATGAAAAGAACT
	Entoloma_exile_Lueck8                               CTAAATATTGGCGAGAGACCGATAGCGAACAAGTACCGTGAGGGAAAGATGAAAAGAACT
	Enloloma_olivaceomarginatum_PUL_00036174_holotype   ????????????????????????????????????????????????????????????
	Entoloma_exile_KM_187354                            ????????????????????????????????????????????????????????????
	Entoloma_griseocyaneum_LE254351                     CTAAATATTGGCGAGAGACCGATAGCGAACAAGTACCGTGAGGGAAAGATGAAAAGAACT
	Entoloma_griseocyaneum_KaiR997                      ????????????????????????????????????????????????????????????
	'Entoloma icarus LE F-312696 holotype'              CTAAATATTGGCGAGAGACCGATAGCGAACAAGTACCGTGAGGGAAAGATGAAAAGAACT
	'Entoloma icarus LE F-312697'                       ????????????????????????????????????????????????????????????
	Entoloma_incanum_LE312503_neotype                   CTAAATATTGGCGAGAGACCGATAGCGAACAAGTACCGTGAGGGAAAGATGAAAAGAACT
	Entoloma_incanum_LE311794                           CTAAATATTGGCGAGAGACCGATAGCGAACAAGTACCGTGAGGGAAAGATGAAAAGAACT
	Entoloma_incanum_LE315858                           ????????????????????????????????????????????????????????????
	Entoloma_isborscanum_LE_312486                      ????????????????????????????????????????????????????????????
	Entoloma_isborscanum_LE_302088_holotype             CTAAATATTGGCAAGAGACCGATAGCGAACAAGTACCGTGAGGGAAAGATGAAAAGAACT
	Enloloma_perchalybeum_GB_0209474_holotype           ????????????????????????????????????????????????????????????
	Entoloma_isborscanum_LE_312679                      ????????????????????????????????????????????????????????????
	'Entoloma kauffmanii KA13-1202'                     ????????????????????????????????????????????????????????????
	'Entoloma linkii O-F-256353'                        ????????????????????????????????????????????????????????????
	'Entoloma meridionale ACAM 2014-0127'               ????????????????????????????????????????????????????????????
	'Entoloma meridionale ACAM 2018-0152'               ????????????????????????????????????????????????????????????
	'Entoloma meridionale ACAM 2018-0153 holotype'      ????????????????????????????????????????????????????????????
	Entoloma_minutigranulosum_LE_312484                 ????????????????????????????????????????????????????????????
	Entoloma_minutigranulosum_LE_312483                 ????????????????????????????????????????????????????????????
	Entoloma_minutigranulosum_LE_302096_holotype        ????????????????????????????????????????????????????????????
	Entoloma_mougeotii_TUF106917                        ????????????????????????????????????????????????????????????
	Enloloma_perchalybeum_TUR190180                     ????????????????????????????????????????????????????????????
	Entoloma_mougeotii_TUF101633                        ????????????????????????????????????????????????????????????
	Entoloma_mougeotii_TUF106505                        ????????????????????????????????????????????????????????????
	'Entoloma mutabilipes TUR610/12'                    ????????????????????????????????????????????????????????????
	Entoloma_mutabilipes_TUR8788                        ????????????????????????????????????????????????????????????
	'Entoloma notabile L-0607514 holotype'              ????????????????????????????????????????????????????????????
	'Entoloma pallidostriatum L-0607566 holotype'       ????????????????????????????????????????????????????????????
	Entoloma_perasprellum_GC01100310_holotype           ????????????????????????????????????????????????????????????
	'Entoloma perasprellum GB-0204547 / JBJ 19-107'     ????????????????????????????????????????????????????????????
	'Entoloma perasprellum GB-0204548 / JBJ 19-122'     ????????????????????????????????????????????????????????????
	Entoloma_poliopus_TUF120264                         ????????????????????????????????????????????????????????????
	'Entoloma argus LE F-312694 holotype'               CTAAATATTGGCGAGAGACCGATAGCGAACAAGTACCGTGAGGGAAAGATGAAAAGAACT
	Entoloma_praegracile_GDGM29251                      CTAAATATTGGCGAGAGACCGATAGCGAACAAGTACCGTGAGGGAAAGATGAAAAGAACT
	Entoloma_praegracile_GDGM_29256                     ????????????????????????????????????????????????????????????
	Entoloma_pseudocoelestinum_Lueck10                  CTAAATATTGGCGAGAGACCGATAGCGAACAAGTACCGTGAGGGAAAGATGAAAAGAACT
	Entoloma_pseudocoelestinum_KM_132400                ????????????????????????????????????????????????????????????
	'Entoloma pseudosubcorvinum SDBR-CMUNK0985 holotype' CTAAATATTGGCGAGAGACCGATAGCGAACAAGTACCGTGAGGGAAAGATGAAAAGAACT
	'Entoloma pseudosubcorvinum SDBR-CMUNK1367'         CTAAATATTGGCGAGAGACCGATAGCGAACAAGTACCGTGAGGGAAAGATGAAAAGAACT
	Entoloma_pulchripes_LE_312485                       ????????????????????????????????????????????????????????????
	Entoloma_pulchripes_LE_311808_holotype              ????????????????????????????????????????????????????????????
	Entoloma_pulchripes_LE_311809                       ????????????????????????????????????????????????????????????
	'Entoloma queletii OKA-TR1002'                      ????????????????????????????????????????????????????????????
	'Entoloma argus LE F-315916'                        ????????????????????????????????????????????????????????????
	Entoloma_queletii_TUF141044                         ????????????????????????????????????????????????????????????
	'Entoloma riparium L-0607563 holotype'              ????????????????????????????????????????????????????????????
	Entoloma_riparium_TUF120259                         ????????????????????????????????????????????????????????????
	'Entoloma septentrionale O F-254295 holotype'       ????????????????????????????????????????????????????????????
	Entoloma_sericeum_KaiR237                           CTAAATATTGGCGAGAGACCGATAGCGAACAAGTACCGTGAGGGAAAGATGAAAAGAACT
	Entoloma_sericeum_VHAs03_2                          CTAAATATTGGCGAGAGACCGATAGCGAACAAGTACCGTGAGGGATAGATGAAAAGAACT
	'Entoloma serrulatum O-F-158208/DMS-730296'         ????????????????????????????????????????????????????????????
	Entoloma_serrulatum_LE_254361                       CTAAATATTGGCAAGAGACCGATAGCGAACAAGTACCGTGAGGGAAAGATGAAAAGAACT
	'Entoloma serrulatum EnSe-1'                        ????????????????????????????????????????????????????????????
	'Entoloma arion LE F-312691 holotype'               CTAAATATTGGCGAGAGACCGATAGCGAACAAGTACCGTGAGGGAAAGATGAAAAGAACT
	Entoloma_sicoense_PO_F2244_holotype                 ????????????????????????????????????????????????????????????
	Entoloma_sicoense_PO_F2245                          ????????????????????????????????????????????????????????????
	Entoloma_subcaesiocinctum_SAAS103                   CTAAATATTGGCAAGAGACCGATAGCGAACAAGTACCGTGAGGGAAAGATGAAAAGAACT
	Entoloma_subcaesiocinctum_SAAS133_holotype          CTAAATATTGGCAAGAGACCGATAGCGAACAAGTACCGTGAGGGAAAGATGAAAAGAACT
	Entoloma_subcorvinum_MGW1494                        ????????????????????????????????????????????????????????????
	Entoloma_subcorvinum_SAT1518905                     ????????????????????????????????????????????????????????????
	'Entoloma subserrulatum TENN:068464'                ????????????????????????????????????????????????????????????
	'Entoloma subserrulatum TENN:070407'                ????????????????????????????????????????????????????????????
	Entoloma_subtenuicystidiatum_GDGM_28459_holotype    CTAAATATTGGCGAGAGACCGATAGCGAACAAGTACCGTGAGGGAAAGATGAAAAGAACT
	Entoloma_subtenuicystidiatum_GDGM_29246             CTAAATATTGGCGAGAGACCGATAGCGAACAAGTACCGTGAGGGAAAGATGAAAAGAACT
	Entoloma_austrosinensis_HFJAU1414_holotype          ????????????????????????????????????????????????????????????
	Entoloma_subpraegracile_HFJAU1822_holotype          CTAAATATTGGCGAGAGACCGATAGCGAACAAGTACCGTGAGGGAAAGATGAAAAGAACT
	Entoloma_austrosinensis_HFJAU1907                   CTAAATATTGGCGAGAGACCGATAGCGAACAAGTACCGTGAGGGAAAGATGAAAAGAACT
	Entoloma_austrosinensis_HFJAU2616                   ????????????????????????????????????????????????????????????
	Entoloma_austrosinensis_HFJAU2920                   CTAAATATTGGCGAGAGACCGATAGCGAACAAGTACCGTGAGGGAAAGATGAAAAGAACT
	Entoloma_subpraegracile_HFJAU3094                   CTAAATATTGGCGAGAGACCGATAGCGAACAAGTACCGTGAGGGAAAGATGAAAAGAACT
	Entoloma_subpraegracile_HFJAU3164                   CTAAATATTGGCGAGAGACCGATAGCGAACAAGTACCGTGAGGGAAAGATGAAAAGAACT
	Entoloma_subpraegracile_HFJAU3168                   ????????????????????????????????????????????????????????????
	Entoloma_wuyishanensis_HFJAU3571_holotype           ????????????????????????????????????????????????????????????
	Entoloma_wuyishanensis_HFJAU3871                    CTAAATATTGGCGAGAGACCGATAGCGAACAAGTACCGTGAGGGAAAGATGAAAAGAACT
	Entoloma_wuyishanensis_HFJAU3874                    CTAAATATTGGCGAGAGACCGATAGCGAACAAGTACCGTGAGGGAAAGATGAAAAGAACT
	Entoloma_wuyishanensis_HFJAU3878                    CTAAATATTGGCGAGAGACCGATAGCGAACAAGTACCGTGAGGGAAAGATGAAAAGAACT
	Entoloma_wuyishanensis_HFJAU3881                    CTAAATATTGGCGAGAGACCGATAGCGAACAAGTACCGTGAGGGAAAGATGAAAAGAACT
	Entoloma_griseosquamosum_HFJAU3967                  ????????????????????????????????????????????????????????????
	Entoloma_griseosquamosum_HFJAU3969_holotype         CTAAATATTGGCGAGAGACCGATAGCGAACAAGTACCGTGAGGGAAAGATGAAAAGAACT
	Entoloma_austrosinensis_HFJAU4048                   CTAAATATTGGCGAGAGACCGATAGCGAACAAGTACCGTGAGGGAAAGATGAAAAGAACT
	Entoloma_subpraegracile_HFJAU5110                   ????????????????????????????????????????????????????????????
	Entoloma_subpraegracile_HFJAU5115                   CTAAATATTGGCGAGAGACCGATAGCGAACAAGTACCGTGAGGGAAAGATGAAAAGAACT
	Entoloma_subpraegracile_HFJAU5140                   CTAAATATTGGCGAGAGACCGATAGCGAACAAGTACCGTGAGGGAAAGATGAAAAGAACT
	Entoloma_subpraegracile_HFJAU5175                   CTAAATATTGGCGAGAGACCGATAGCGAACAAGTACCGTGAGGGAAAGATGAAAAGAACT
	Entoloma_subpraegracile_HFJAU5177                   CTAAATATTGGCGAGAGACCGATAGCGAACAAGTACCGTGAGGGAAAGATGAAAAGAACT


	Enloloma_dislocatum_L0607565_holotype               ????????????????????????????????????????????????????????????
	'Entoloma arion LE F-312692'                        ????????????????????????????????????????????????????????????
	Entoloma_turci_WU25055                              ????????????????????????????????????????????????????????????
	Entoloma_viridomarginatum_JAC15761                  ????????????????????????????????????????????????????????????
	Entoloma_viridomarginatum_JAC12344                  ????????????????????????????????????????????????????????????
	'Entoloma albinellum TENN:070403'                   ????????????????????????????????????????????????????????????
	Entoloma_mastoideum_GDGM_28820                      TTGGAAAGAGAGTTAAACAGTACGTGAAATTGTTGAAAGGGAAACGCTTAAAGTCAGTCG
	Entoloma_mastoideum_GDGM_26597                      TTGGAAAGAGAGTTAAACAGTACGTGAAATTGTTGAAAGGGAAACGCTTAAAGTCAGTCG
	'Entoloma albidosimulans MEN 2004-065  isotype'     TTGGAAAGAGAGTTAAACAGTACGTGAAATTGTTGAAAGGGAAACGCTTGAAGTCAGTCG
	'Entoloma arion LE F-315917'                        ????????????????????????????????????????????????????????????
	Entoloma_asprellum_TUF106064                        ????????????????????????????????????????????????????????????
	Entoloma_atropapillatum_FK0898_holotype             TTGGAAAGAGAGTTAAACAGTACGTGAAATTGTTGAAAGGGAAACGCTTGAAGTCAGTCG
	Entoloma_azureosquamulosum_HKAS_53408               TTGGAAAGAGAGTTAAACAGTACGTGAAATTGTTGAAAGGGAAACGCTTAAAGTCAGTCA
	Entoloma_azureosquamulosum_GDGM_29254               ????????????????????????????????????????????????????????????
	Entoloma_azureosquamulosum_GDGM_27355_holotype      TTGGAAAGAGAGTTAAACAGTACGTGAAATTGTTGAAAGGGAAACGCTTAAAGTCAGTCA
	Entoloma_caespitosum_GDGM27564                      TTGGAAAGAGAGTTAAACAGCACGTGAAATTGTTGAAAGGGAAACGCTTAAAGTCAGTCG
	Entoloma_caespitosum_GDGM_24025                     TTGGAAAGAGAGTTAAACAGCACGTGAAATTGTTGAAAGGGAAACGCTTAAAGTCAGTCG
	Entoloma_caespitosum_GDGM_24026                     TTGGAAAGAGAGTTAAACAGCACGTGAAATTGTTGAAAGGGAAACGCTTAAAGTCAGTCG
	'Enloloma dislocatum SFC-080612-01'                 ????????????????????????????????????????????????????????????
	'Entoloma calceus O F-259457 holotype'              ????????????????????????????????????????????????????????????
	Entoloma_calceus_LIP0402265                         ????????????????????????????????????????????????????????????
	'Entoloma calceus JL12-19'                          ????????????????????????????????????????????????????????????
	Entoloma_callipygmaeum_LE_312488                    ????????????????????????????????????????????????????????????
	Entoloma_callipygmaeum_LE_312487                    ????????????????????????????????????????????????????????????
	Entoloma_callipygmaeum_LE_253784_holotype           ????????????????????????????????????????????????????????????
	'Entoloma carneogriseum O-F-256479'                 ????????????????????????????????????????????????????????????
	Entoloma_cetratum_LE311888_neotype                  ????????????????????????????????????????????????????????????
	Entoloma_chalybeum_LE254353                         TTGGAAAGAGAGTTAAACAGTACGTGAAATTGTTGAAAGGGAAACGCTTAAAGTCAGTCG
	Entoloma_chalybeum_TUF105760                        ????????????????????????????????????????????????????????????
	Enloloma_dislocatum_TUF105920_Paratype              ????????????????????????????????????????????????????????????
	Entoloma_consanguineum_PDD80751                     ????????????????????????????????????????????????????????????
	Entoloma_consanguineum_PDD80751.2                   ????????????????????????????????????????????????????????????
	'Entoloma coracis O F-256850 holotype'              TTGGAAAGAGAGTTAAACAGTACGTGAAATTGTTGAAAGGGAAACGCTTAAAGTCAGTCA
	'Entoloma coracis O-F-67255'                        ????????????????????????????????????????????????????????????
	'Entoloma coracis O-F-251952'                       ????????????????????????????????????????????????????????????
	Entoloma_corvinum_FA_4261                           ????????????????????????????????????????????????????????????
	Entoloma_cyanostipitum_GDGM31318_holotype           TTGGAAAGAGAGTTAAACAGTACGTGAAATTGTTGAAAGGGAAACGCTTAAAGTCAGTCG
	Entoloma_cyanostipitum_SAAS2239                     TTGGAAAGAGAGTTAAACAGTACGTGAAATTGTTGAAAGGGAAACGCTTAAAGTCAGTCG
	Entoloma_cyanostipitum_GDGM31294                    TTGGAAAGAGAGTTAAACAGTACGTGAAATTGTTGAAAGGGAAACGCTTAAAGTCAGTCG
	Entoloma_exile_Lueck8                               TTGGAAAGAGAGTTAAACAGTACGTGAAATTGTTGAAAGGGAAACGCTTAAAGTCAGTCG
	Enloloma_olivaceomarginatum_PUL_00036174_holotype   ????????????????????????????????????????????????????????????
	Entoloma_exile_KM_187354                            ????????????????????????????????????????????????????????????
	Entoloma_griseocyaneum_LE254351                     TTGGAAAGAGAGTTAAACAGTACGTGAAATTGTTGAAAGGGAAACGCTTAAAGTCAGTCG
	Entoloma_griseocyaneum_KaiR997                      ????????????????????????????????????????????????????????????
	'Entoloma icarus LE F-312696 holotype'              TTGGAAAGAGAGTTAAACAGTACGTGAAATTGTTGAAAGGGAAACGCTTAAAGTCAGTCG
	'Entoloma icarus LE F-312697'                       ????????????????????????????????????????????????????????????
	Entoloma_incanum_LE312503_neotype                   TTGGAAAGAGAGTTAAACAGTACGTGAAATTGTTGAAAGGGAAACGCTTAAAGTCAGTCG
	Entoloma_incanum_LE311794                           TTGGAAAGAGAGTTAAACAGTACGTGAAATTGTTGAAAGGGAAACGCTTAAAGTCAGTCG
	Entoloma_incanum_LE315858                           ????????????????????????????????????????????????????????????
	Entoloma_isborscanum_LE_312486                      ????????????????????????????????????????????????????????????
	Entoloma_isborscanum_LE_302088_holotype             TTGGAAAGAGAGTTAAACAGTACGTGAAATTGTTGAAAGGGAAACGCTTAAAGTCAGTCA
	Enloloma_perchalybeum_GB_0209474_holotype           ????????????????????????????????????????????????????????????
	Entoloma_isborscanum_LE_312679                      ????????????????????????????????????????????????????????????
	'Entoloma kauffmanii KA13-1202'                     ????????????????????????????????????????????????????????????
	'Entoloma linkii O-F-256353'                        ????????????????????????????????????????????????????????????
	'Entoloma meridionale ACAM 2014-0127'               ????????????????????????????????????????????????????????????
	'Entoloma meridionale ACAM 2018-0152'               ????????????????????????????????????????????????????????????
	'Entoloma meridionale ACAM 2018-0153 holotype'      ????????????????????????????????????????????????????????????
	Entoloma_minutigranulosum_LE_312484                 ????????????????????????????????????????????????????????????
	Entoloma_minutigranulosum_LE_312483                 ????????????????????????????????????????????????????????????
	Entoloma_minutigranulosum_LE_302096_holotype        ????????????????????????????????????????????????????????????
	Entoloma_mougeotii_TUF106917                        ????????????????????????????????????????????????????????????
	Enloloma_perchalybeum_TUR190180                     ????????????????????????????????????????????????????????????
	Entoloma_mougeotii_TUF101633                        ????????????????????????????????????????????????????????????
	Entoloma_mougeotii_TUF106505                        ????????????????????????????????????????????????????????????
	'Entoloma mutabilipes TUR610/12'                    ????????????????????????????????????????????????????????????
	Entoloma_mutabilipes_TUR8788                        ????????????????????????????????????????????????????????????
	'Entoloma notabile L-0607514 holotype'              ????????????????????????????????????????????????????????????
	'Entoloma pallidostriatum L-0607566 holotype'       ????????????????????????????????????????????????????????????
	Entoloma_perasprellum_GC01100310_holotype           ????????????????????????????????????????????????????????????
	'Entoloma perasprellum GB-0204547 / JBJ 19-107'     ????????????????????????????????????????????????????????????
	'Entoloma perasprellum GB-0204548 / JBJ 19-122'     ????????????????????????????????????????????????????????????
	Entoloma_poliopus_TUF120264                         ????????????????????????????????????????????????????????????
	'Entoloma argus LE F-312694 holotype'               TTGGAAAGAGAGTTAAACAGTACGTGAAATTGTTGAAAGGGAAACGCTTGAAGTCAGTCG
	Entoloma_praegracile_GDGM29251                      TTGGAAAGAGAGTTAAACAGTACGTGAAATTGTTGAAAGGGAAACGCTTAAAGTCAGTCG
	Entoloma_praegracile_GDGM_29256                     ????????????????????????????????????????????????????????????
	Entoloma_pseudocoelestinum_Lueck10                  TTGGAAAGAGAGTTAAACAGTACGTGAAATTGTTGAAAGGGAAACGCTTGAAGTCAGTCG
	Entoloma_pseudocoelestinum_KM_132400                ????????????????????????????????????????????????????????????
	'Entoloma pseudosubcorvinum SDBR-CMUNK0985 holotype' TTGGAAAGAGAGTTAAACAGTATGTGAAATTGTTGAAAGGGAAACGCTTGAAGTCAGTCG
	'Entoloma pseudosubcorvinum SDBR-CMUNK1367'         TTGGAAAGAGAGTTAAACAGTATGTGAAATTGTTGAAAGGGAAACGCTTGAAGTCAGTCG
	Entoloma_pulchripes_LE_312485                       ????????????????????????????????????????????????????????????
	Entoloma_pulchripes_LE_311808_holotype              ????????????????????????????????????????????????????????????
	Entoloma_pulchripes_LE_311809                       ????????????????????????????????????????????????????????????
	'Entoloma queletii OKA-TR1002'                      ????????????????????????????????????????????????????????????
	'Entoloma argus LE F-315916'                        ????????????????????????????????????????????????????????????
	Entoloma_queletii_TUF141044                         ????????????????????????????????????????????????????????????
	'Entoloma riparium L-0607563 holotype'              ????????????????????????????????????????????????????????????
	Entoloma_riparium_TUF120259                         ????????????????????????????????????????????????????????????
	'Entoloma septentrionale O F-254295 holotype'       ????????????????????????????????????????????????????????????
	Entoloma_sericeum_KaiR237                           TTGGAAAGAGAGTTAAACAGTACGTGAAATTGTTGAAAGGGAAACGCTTGAAGTCAGTCG
	Entoloma_sericeum_VHAs03_2                          TTGGAAAGAGAGTTAAACAGTACGTGAAATTGTTGAAAGGGAAACGCTTGAAGTCAGTCG
	'Entoloma serrulatum O-F-158208/DMS-730296'         ????????????????????????????????????????????????????????????
	Entoloma_serrulatum_LE_254361                       TTGGAAAGAGAGTTAAACAGTACGTGAAATTGTTGAAAGGGAAACGCTTGAAGTCAGTCA
	'Entoloma serrulatum EnSe-1'                        ????????????????????????????????????????????????????????????
	'Entoloma arion LE F-312691 holotype'               TTGGAAAGAGAGTTAAACAGTACGTGAAATTGTTGAAAGGRAAACGCTTAAAGTCAGTCG
	Entoloma_sicoense_PO_F2244_holotype                 ????????????????????????????????????????????????????????????
	Entoloma_sicoense_PO_F2245                          ????????????????????????????????????????????????????????????
	Entoloma_subcaesiocinctum_SAAS103                   TTGGAAAGAGAGTTAAACAGTACGTGAAATTGTTGAAAGGGAAACGCTTGAAGTCAGTCA
	Entoloma_subcaesiocinctum_SAAS133_holotype          TTGGAAAGAGAGTTAAACAGTACGTGAAATTGTTGAAAGGGAAACGCTTGAAGTCAGTCA
	Entoloma_subcorvinum_MGW1494                        ????????????????????????????????????????????????????????????
	Entoloma_subcorvinum_SAT1518905                     ????????????????????????????????????????????????????????????
	'Entoloma subserrulatum TENN:068464'                ????????????????????????????????????????????????????????????
	'Entoloma subserrulatum TENN:070407'                ????????????????????????????????????????????????????????????
	Entoloma_subtenuicystidiatum_GDGM_28459_holotype    TTGGAAAGAGAGTTAAACAGTACGTGAAATTGTTGAAAGGGAAACGCTTAAAGTCAGTCG
	Entoloma_subtenuicystidiatum_GDGM_29246             TTGGAAAGAGAGTTAAACAGTACGTGAAATTGTTGAAAGGGAAACGCTTAAAGTCAGTCG
	Entoloma_austrosinensis_HFJAU1414_holotype          ????????????????????????????????????????????????????????????
	Entoloma_subpraegracile_HFJAU1822_holotype          TTGGAAAGAGAGTTAAACAGTACGTGAAATTGTTGAAAGGGAAACGCTTAAAGTCAGTCG
	Entoloma_austrosinensis_HFJAU1907                   TTGGAAAGAGAGTTAAACAGTACGTGAAATTGTTGAAAGGGAAACGCTTGAAGTCAGTCG
	Entoloma_austrosinensis_HFJAU2616                   ????????????????????????????????????????????????????????????
	Entoloma_austrosinensis_HFJAU2920                   TTGGAAAGAGAGTTAAACAGTACGTGAAATTGTTGAAAGGGAAACGCTTGAAGTCAGTCG
	Entoloma_subpraegracile_HFJAU3094                   TTGGAAAGAGAGTTAAACAGTACGTGAAATTGTTGAAAGGGAAACGCTTAAAGTCAGTCG
	Entoloma_subpraegracile_HFJAU3164                   TTGGAAAGAGAGTTAAACAGTACGTGAAATTGTTGAAAGGGAAACGCTTAAAGTCAGTCG
	Entoloma_subpraegracile_HFJAU3168                   ????????????????????????????????????????????????????????????
	Entoloma_wuyishanensis_HFJAU3571_holotype           ????????????????????????????????????????????????????????????
	Entoloma_wuyishanensis_HFJAU3871                    TTGGAAAGAGAGTTAAACAGTACGTGAAATTGTTGAAAGGGAAACGCTTGAAGTCAGTCG
	Entoloma_wuyishanensis_HFJAU3874                    TTGGAAAGAGAGTTAAACAGTACGTGAAATTGTTGAAAGGGAAACGCTTGAAGTCAGTCG
	Entoloma_wuyishanensis_HFJAU3878                    TTGGAAAGAGAGTTAAACAGTACGTGAAATTGTTGAAAGGGAAACGCTTGAAGTCAGTCG
	Entoloma_wuyishanensis_HFJAU3881                    TTGGAAAGAGAGTTAAACAGTACGTGAAATTGTTGAAAGGGAAACGCTTGAAGTCAGTCG
	Entoloma_griseosquamosum_HFJAU3967                  ????????????????????????????????????????????????????????????
	Entoloma_griseosquamosum_HFJAU3969_holotype         TTGGAAAGAGAGTTAAACAGTACGTGAAATTGTTGAAAGGGAAACGCTTAAAGTCAGTCG
	Entoloma_austrosinensis_HFJAU4048                   TTGGAAAGAGAGTTAAACAGTACGTGAAATTGTTGAAAGGGAAACGCTTGAAGTCAGTCG
	Entoloma_subpraegracile_HFJAU5110                   ????????????????????????????????????????????????????????????
	Entoloma_subpraegracile_HFJAU5115                   TTGGAAAGAGAGTTAAACAGTACGTGAAATTGTTGAAAGGGAAACGCTTAAAGTCAGTCG
	Entoloma_subpraegracile_HFJAU5140                   TTGGAAAGAGAGTTAAACAGTACGTGAAATTGTTGAAAGGGAAACGCTTAAAGTCAGTCG
	Entoloma_subpraegracile_HFJAU5175                   TTGGAAAGAGAGTTAAACAGTACGTGAAATTGTTGAAAGGGAAACGCTTAAAGTCAGTCG
	Entoloma_subpraegracile_HFJAU5177                   TTGGAAAGAGAGTTAAACAGTACGTGAAATTGTTGAAAGGGAAACGCTTAAAGTCAGTCG


	Enloloma_dislocatum_L0607565_holotype               ????????????????????????????????????????????????????????????
	'Entoloma arion LE F-312692'                        ????????????????????????????????????????????????????????????
	Entoloma_turci_WU25055                              ????????????????????????????????????????????????????????????
	Entoloma_viridomarginatum_JAC15761                  ????????????????????????????????????????????????????????????
	Entoloma_viridomarginatum_JAC12344                  ????????????????????????????????????????????????????????????
	'Entoloma albinellum TENN:070403'                   ????????????????????????????????????????????????????????????
	Entoloma_mastoideum_GDGM_28820                      CATTGACT-GGGGATCAACCTTGC--TTCT-GCTTGGTGCACTTCCTGGTTGATGGGTCA
	Entoloma_mastoideum_GDGM_26597                      CATTGACT-GGGGATCAACCTTGC--TTCT-GCTTGGTGCACTTCCTGGTTGATGGGTCA
	'Entoloma albidosimulans MEN 2004-065  isotype'     CATTGGCC-AGGGATCAACCTTGC-TTTCT-GCTTGGTGTACTTCTTGGTTAATGGGTCA
	'Entoloma arion LE F-315917'                        ????????????????????????????????????????????????????????????
	Entoloma_asprellum_TUF106064                        ????????????????????????????????????????????????????????????
	Entoloma_atropapillatum_FK0898_holotype             CGTTGGTT-GGAGATCAACCTTGC--TTTT-GCTTGGTGTATTTTCTAATTAACGGGTCA
	Entoloma_azureosquamulosum_HKAS_53408               CATTAGCT-AGGGATCAACCTTGC--TTCT-GCTCGGTGTATTTCCTGGTTGATGGGTCA
	Entoloma_azureosquamulosum_GDGM_29254               ????????????????????????????????????????????????????????????
	Entoloma_azureosquamulosum_GDGM_27355_holotype      CATTAGCT-AGGGATCAACCTTGC--TTCT-GCTCGGTGTATTTCCTGGTTGATGGGTCA
	Entoloma_caespitosum_GDGM27564                      CATTGACT-GGGGATCAACCTTGC--TTCT-GCTTGGTGCACTTCCTGGCTGATGGGTCA
	Entoloma_caespitosum_GDGM_24025                     CATTGACT-GGGGATCAACCTTGC--TTCT-GCTTGGTGCACTTCCTGGCTGATGGGTCA
	Entoloma_caespitosum_GDGM_24026                     CATTGACT-GGGGATCAACCTTGC--TTCT-GCTTGGTGCACTTCCTGGCTGATGGGTCA
	'Enloloma dislocatum SFC-080612-01'                 ????????????????????????????????????????????????????????????
	'Entoloma calceus O F-259457 holotype'              ????????????????????????????????????????????????????????????
	Entoloma_calceus_LIP0402265                         ????????????????????????????????????????????????????????????
	'Entoloma calceus JL12-19'                          ????????????????????????????????????????????????????????????
	Entoloma_callipygmaeum_LE_312488                    ????????????????????????????????????????????????????????????
	Entoloma_callipygmaeum_LE_312487                    ????????????????????????????????????????????????????????????
	Entoloma_callipygmaeum_LE_253784_holotype           ????????????????????????????????????????????????????????????
	'Entoloma carneogriseum O-F-256479'                 ????????????????????????????????????????????????????????????
	Entoloma_cetratum_LE311888_neotype                  ????????????????????????????????????????????????????????????
	Entoloma_chalybeum_LE254353                         CATTGGCTCAGGGATCAGCCTTGC--TTTT-GCTTGGTGCACTTCCTGGTTAATGGGTCA
	Entoloma_chalybeum_TUF105760                        ????????????????????????????????????????????????????????????
	Enloloma_dislocatum_TUF105920_Paratype              ????????????????????????????????????????????????????????????
	Entoloma_consanguineum_PDD80751                     ????????????????????????????????????????????????????????????
	Entoloma_consanguineum_PDD80751.2                   ????????????????????????????????????????????????????????????
	'Entoloma coracis O F-256850 holotype'              TATTGACC-AGGAATCAACCTTGCAGCTAT-GCTTGGTGTACTTTCTGGTTGATAGGTCA
	'Entoloma coracis O-F-67255'                        ????????????????????????????????????????????????????????????
	'Entoloma coracis O-F-251952'                       ????????????????????????????????????????????????????????????
	Entoloma_corvinum_FA_4261                           ????????????????????????????????????????????????????????????
	Entoloma_cyanostipitum_GDGM31318_holotype           CATCAGCT-AGGGATCAACCTTGC--TTTT-GCTTGGTGTATTTCCTGGTTGATGGGTCA
	Entoloma_cyanostipitum_SAAS2239                     CATCAGCT-AGGGATCAACCTTGC--TTTT-GCTTGGTGTATTTCCTGGTTGATGGGTCA
	Entoloma_cyanostipitum_GDGM31294                    CATCAGCT-AGGGATCAACCTTGC--TTTT-GCTTGGTGTATTTCCTGGTTGATGGGTCA
	Entoloma_exile_Lueck8                               CATTGACT-AGGGATCAACCTTGC--TTTT-GCTTGGTGCACTTCCTCGTTGATGGGTCA
	Enloloma_olivaceomarginatum_PUL_00036174_holotype   ????????????????????????????????????????????????????????????
	Entoloma_exile_KM_187354                            ????????????????????????????????????????????????????????????
	Entoloma_griseocyaneum_LE254351                     CATTAGCT-AGGGATCAGCCTCGC-TTTTT-GCTTGGTGTATTTTCTGGTTGATGGGTCA
	Entoloma_griseocyaneum_KaiR997                      ????????????????????????????????????????????????????????????
	'Entoloma icarus LE F-312696 holotype'              CATTGACT-TGGGATCAACCTTGC--TTCT-GCTTGGTTTACTTCCTTGTTGATGGGTCA
	'Entoloma icarus LE F-312697'                       ????????????????????????????????????????????????????????????
	Entoloma_incanum_LE312503_neotype                   CATTAGCT-AGGGATCAACCTTGC--TTCT-GCTTGGTGTACTTCCTGGTTGATGGGTCA
	Entoloma_incanum_LE311794                           CATTAGCT-AGGGATCAACCTTGC--TTCT-GCTTGGTGTACTTCCTGGTTGATGGGTCA
	Entoloma_incanum_LE315858                           ????????????????????????????????????????????????????????????
	Entoloma_isborscanum_LE_312486                      ????????????????????????????????????????????????????????????
	Entoloma_isborscanum_LE_302088_holotype             TATTGGCT-AGGGATCAACCTTGCAGTAAT-GCTTGGTGTACTTCCTGGTTAATAGGTCA
	Enloloma_perchalybeum_GB_0209474_holotype           ????????????????????????????????????????????????????????????
	Entoloma_isborscanum_LE_312679                      ????????????????????????????????????????????????????????????
	'Entoloma kauffmanii KA13-1202'                     ????????????????????????????????????????????????????????????
	'Entoloma linkii O-F-256353'                        ????????????????????????????????????????????????????????????
	'Entoloma meridionale ACAM 2014-0127'               ????????????????????????????????????????????????????????????
	'Entoloma meridionale ACAM 2018-0152'               ????????????????????????????????????????????????????????????
	'Entoloma meridionale ACAM 2018-0153 holotype'      ????????????????????????????????????????????????????????????
	Entoloma_minutigranulosum_LE_312484                 ????????????????????????????????????????????????????????????
	Entoloma_minutigranulosum_LE_312483                 ????????????????????????????????????????????????????????????
	Entoloma_minutigranulosum_LE_302096_holotype        ????????????????????????????????????????????????????????????
	Entoloma_mougeotii_TUF106917                        ????????????????????????????????????????????????????????????
	Enloloma_perchalybeum_TUR190180                     ????????????????????????????????????????????????????????????
	Entoloma_mougeotii_TUF101633                        ????????????????????????????????????????????????????????????
	Entoloma_mougeotii_TUF106505                        ????????????????????????????????????????????????????????????
	'Entoloma mutabilipes TUR610/12'                    ????????????????????????????????????????????????????????????
	Entoloma_mutabilipes_TUR8788                        ????????????????????????????????????????????????????????????
	'Entoloma notabile L-0607514 holotype'              ????????????????????????????????????????????????????????????
	'Entoloma pallidostriatum L-0607566 holotype'       ????????????????????????????????????????????????????????????
	Entoloma_perasprellum_GC01100310_holotype           ????????????????????????????????????????????????????????????
	'Entoloma perasprellum GB-0204547 / JBJ 19-107'     ????????????????????????????????????????????????????????????
	'Entoloma perasprellum GB-0204548 / JBJ 19-122'     ????????????????????????????????????????????????????????????
	Entoloma_poliopus_TUF120264                         ????????????????????????????????????????????????????????????
	'Entoloma argus LE F-312694 holotype'               CATTGACT-TGGGATCAACCTTGC--TTTT-GCTTGGTGCACTTCCTAGTTGATGGGTCA
	Entoloma_praegracile_GDGM29251                      CATTGGCT-AGGGATCAACCTTGCTTTTCT-GCTTGGTTTACTTCCTGGTCGATGGGTCA
	Entoloma_praegracile_GDGM_29256                     ????????????????????????????????????????????????????????????
	Entoloma_pseudocoelestinum_Lueck10                  CATCGGCT-AGGGATCAACCTTGC--TTCC-GCTTGGTGCACTTCCTGGTTGATGGGTCA
	Entoloma_pseudocoelestinum_KM_132400                ????????????????????????????????????????????????????????????
	'Entoloma pseudosubcorvinum SDBR-CMUNK0985 holotype' CATTAATT-TGGAATCAACCTTGC--TCTTAGCTTGGTGTATTTCCTAGTTGATGGGTCA
	'Entoloma pseudosubcorvinum SDBR-CMUNK1367'         CATTAATT-TGGAATCAACCTTGC--TCTTAGCTTGGTGTATTTCCTAGTTGATGGGTCA
	Entoloma_pulchripes_LE_312485                       ????????????????????????????????????????????????????????????
	Entoloma_pulchripes_LE_311808_holotype              ????????????????????????????????????????????????????????????
	Entoloma_pulchripes_LE_311809                       ????????????????????????????????????????????????????????????
	'Entoloma queletii OKA-TR1002'                      ????????????????????????????????????????????????????????????
	'Entoloma argus LE F-315916'                        ????????????????????????????????????????????????????????????
	Entoloma_queletii_TUF141044                         ????????????????????????????????????????????????????????????
	'Entoloma riparium L-0607563 holotype'              ????????????????????????????????????????????????????????????
	Entoloma_riparium_TUF120259                         ????????????????????????????????????????????????????????????
	'Entoloma septentrionale O F-254295 holotype'       ????????????????????????????????????????????????????????????
	Entoloma_sericeum_KaiR237                           CGTTGGTC-AGGGATCAACCTTGC--TTTT-GCTTGGTGTACTTCCTGGTTAACGGGTCA
	Entoloma_sericeum_VHAs03_2                          CGTTGGTC-AGGGATCAACCTTGC--TTTT-GCTTGGTGTACTTCCTGGTTAACGGGTCA
	'Entoloma serrulatum O-F-158208/DMS-730296'         ????????????????????????????????????????????????????????????
	Entoloma_serrulatum_LE_254361                       TATTGGCC-AGGGATCAACCTTGCAGCT-T-GCTTGGTGTACTTTCTGGTTGATAGGTCA
	'Entoloma serrulatum EnSe-1'                        ????????????????????????????????????????????????????????????
	'Entoloma arion LE F-312691 holotype'               CATTGGCT-AGGGATCAACCTTGC--TTCT-GCTTGGTGCACTTCCTGGTTGATGGGTCA
	Entoloma_sicoense_PO_F2244_holotype                 ????????????????????????????????????????????????????????????
	Entoloma_sicoense_PO_F2245                          ????????????????????????????????????????????????????????????
	Entoloma_subcaesiocinctum_SAAS103                   TATTGGCC-AGGGATCAACCTTGCAGCTAT-GCTTGGTGTACTTTCTGGTTGATAGGTCA
	Entoloma_subcaesiocinctum_SAAS133_holotype          TATTGGCC-AGGGATCAACCTTGCAGCTAT-GCTTGGTGTACTTTCTGGTTGATAGGTCA
	Entoloma_subcorvinum_MGW1494                        ????????????????????????????????????????????????????????????
	Entoloma_subcorvinum_SAT1518905                     ????????????????????????????????????????????????????????????
	'Entoloma subserrulatum TENN:068464'                ????????????????????????????????????????????????????????????
	'Entoloma subserrulatum TENN:070407'                ????????????????????????????????????????????????????????????
	Entoloma_subtenuicystidiatum_GDGM_28459_holotype    CATTGATT-GGGGATCAACCTTGC--TTCT-GCTTGGTGCACTTCCCAGTCAATGGGTCA
	Entoloma_subtenuicystidiatum_GDGM_29246             CATTGATT-GGGGATCAACCTTGC--TTCT-GCTTGGTGCACTTCCCAGTCAATGGGTCA
	Entoloma_austrosinensis_HFJAU1414_holotype          ????????????????????????????????????????????????????????????
	Entoloma_subpraegracile_HFJAU1822_holotype          CATTGGCT-AGGGATCAACCTTGC--TCCT-GCTTGGTTTACTTCTTGGTTGATGGGTCA
	Entoloma_austrosinensis_HFJAU1907                   CATTGGCT-AGGGATCAACCTTGC--TTCT-GCTTGGTGCACTTTCTAGTTGATGGGCCA
	Entoloma_austrosinensis_HFJAU2616                   ????????????????????????????????????????????????????????????
	Entoloma_austrosinensis_HFJAU2920                   CATTGGCT-AGGGATCAACCTTGC--TTCT-GCTTGGTGCACTTTCTAGTTGATGGGCCA
	Entoloma_subpraegracile_HFJAU3094                   CATTGGCT-AGGGATCAACCTTGC--TCCT-GCTTGGTTTACTTCTTGGTTGATGGGTCA
	Entoloma_subpraegracile_HFJAU3164                   CATTGGCT-AGGGATCAACCTTGC--TCCT-GCTTGGTTTACTTCTTGGTTGATGGGTCA
	Entoloma_subpraegracile_HFJAU3168                   ????????????????????????????????????????????????????????????
	Entoloma_wuyishanensis_HFJAU3571_holotype           ????????????????????????????????????????????????????????????
	Entoloma_wuyishanensis_HFJAU3871                    CATTGGCT-AGGGATCAACCTTGT--TTCT-ACTTGGTGCACTTCCTGGTCGATGGGTCA
	Entoloma_wuyishanensis_HFJAU3874                    CATTGGCT-AGGGATCAACCTTGT--TTCT-ACTTGGTGCACTTCCTGGTCGATGGGTCA
	Entoloma_wuyishanensis_HFJAU3878                    CATTGGCT-AGGGATCAACCTTGT--TTCT-ACTTGGTGCACTTCCTGGTCGATGGGTCA
	Entoloma_wuyishanensis_HFJAU3881                    CATTGGCT-AGGGATCAACCTTGT--TTCT-ACTTGGTGCACTTCCTGGTCGATGGGTCA
	Entoloma_griseosquamosum_HFJAU3967                  ????????????????????????????????????????????????????????????
	Entoloma_griseosquamosum_HFJAU3969_holotype         CATCAGCT-AGAGATCAACCTTGCTTTTTT-GCCTGGTGCACTTTCTGGTTGATGGGTCA
	Entoloma_austrosinensis_HFJAU4048                   CATTGGCT-AGGGATCAACCTTGC--TTCT-GCTTGGTGCACTTTCTAGTTGATGGGCCA
	Entoloma_subpraegracile_HFJAU5110                   ????????????????????????????????????????????????????????????
	Entoloma_subpraegracile_HFJAU5115                   CATTGGCT-AGGGATCAACCTTGC--TCCT-GCTTGGTTTACTTCTTGGTTGATGGGTCA
	Entoloma_subpraegracile_HFJAU5140                   CATTGGCT-AGGGATCAACCTTGC--TCCT-GCTTGGTTTACTTCTTGGTTGATGGGTCA
	Entoloma_subpraegracile_HFJAU5175                   CATTGGCT-AGGGATCAACCTTGC--TCCT-GCTTGGTTTACTTCTTGGTTGATGGGTCA
	Entoloma_subpraegracile_HFJAU5177                   CATTGGCT-AGGGATCAACCTTGC--TCCT-GCTTGGTTTACTTCTTGGTTGATGGGTCA


	Enloloma_dislocatum_L0607565_holotype               ????????????????????????????????????????????????????????????
	'Entoloma arion LE F-312692'                        ????????????????????????????????????????????????????????????
	Entoloma_turci_WU25055                              ????????????????????????????????????????????????????????????
	Entoloma_viridomarginatum_JAC15761                  ????????????????????????????????????????????????????????????
	Entoloma_viridomarginatum_JAC12344                  ????????????????????????????????????????????????????????????
	'Entoloma albinellum TENN:070403'                   ????????????????????????????????????????????????????????????
	Entoloma_mastoideum_GDGM_28820                      GCATCAATTTTGACCAGTGGAAAAAGTTCAGAGGAATGTGACATCTTCGGATGTGTTATA
	Entoloma_mastoideum_GDGM_26597                      GCATCAATTTTGACCAGTGGAAAAAGTTCAGAGGAATGTGACATCTTCGGATGTGTTATA
	'Entoloma albidosimulans MEN 2004-065  isotype'     GCATCAATTTTGACCAGTGGAAAAAGGTTGAGGGAATGTGGCATCTTCGGATGTGTTATA
	'Entoloma arion LE F-315917'                        ????????????????????????????????????????????????????????????
	Entoloma_asprellum_TUF106064                        ????????????????????????????????????????????????????????????
	Entoloma_atropapillatum_FK0898_holotype             GCATCAATTTTGACCAGTGGAAAAAGATTAGGGGAATGTGGCATCTTCGGATGTGTTATA
	Entoloma_azureosquamulosum_HKAS_53408               GCATCAATTTTGACCAGTGGAAAAAGTTTGAGGGAATGTGGCATCTCCGGATGTGTTATA
	Entoloma_azureosquamulosum_GDGM_29254               ????????????????????????????????????????????????????????????
	Entoloma_azureosquamulosum_GDGM_27355_holotype      GCATCAATTTTGACCAGTGGAAAAAGTTTGAGGGAATGTGGCATCTCCGGATGTGTTATA
	Entoloma_caespitosum_GDGM27564                      GCATCAATTTTGACCAGTGGAAAAAGTTCAGAGGAATGTGACATCTTCGGATGTGTTATA
	Entoloma_caespitosum_GDGM_24025                     GCATCAATTTTGACCAGTGGAAAAAGTTCAGAGGAATGTGACATCTTCGGATGTGTTATA
	Entoloma_caespitosum_GDGM_24026                     GCATCAATTTTGACCAGTGGAAAAAGTTCAGAGGAATGTGACATCTTCGGATGTGTTATA
	'Enloloma dislocatum SFC-080612-01'                 ????????????????????????????????????????????????????????????
	'Entoloma calceus O F-259457 holotype'              ????????????????????????????????????????????????????????????
	Entoloma_calceus_LIP0402265                         ????????????????????????????????????????????????????????????
	'Entoloma calceus JL12-19'                          ????????????????????????????????????????????????????????????
	Entoloma_callipygmaeum_LE_312488                    ????????????????????????????????????????????????????????????
	Entoloma_callipygmaeum_LE_312487                    ????????????????????????????????????????????????????????????
	Entoloma_callipygmaeum_LE_253784_holotype           ????????????????????????????????????????????????????????????
	'Entoloma carneogriseum O-F-256479'                 ????????????????????????????????????????????????????????????
	Entoloma_cetratum_LE311888_neotype                  ????????????????????????????????????????????????????????????
	Entoloma_chalybeum_LE254353                         GCATCAATTTTGATCAATGGAAAAAGGTCAAGGGAATGTGGCATCTCCGGATGTGTTATA
	Entoloma_chalybeum_TUF105760                        ????????????????????????????????????????????????????????????
	Enloloma_dislocatum_TUF105920_Paratype              ????????????????????????????????????????????????????????????
	Entoloma_consanguineum_PDD80751                     ????????????????????????????????????????????????????????????
	Entoloma_consanguineum_PDD80751.2                   ????????????????????????????????????????????????????????????
	'Entoloma coracis O F-256850 holotype'              GCATCAATTTTGACCAGTGGAAAAAGTTTGAGGGAATGTGGCATCTTCGGATGTGTTATA
	'Entoloma coracis O-F-67255'                        ????????????????????????????????????????????????????????????
	'Entoloma coracis O-F-251952'                       ????????????????????????????????????????????????????????????
	Entoloma_corvinum_FA_4261                           ????????????????????????????????????????????????????????????
	Entoloma_cyanostipitum_GDGM31318_holotype           GCATCAATTTTGACCAATGGAAAAAGTTCAGGGGAATGTGGCATCTCCGGATGTGTTATA
	Entoloma_cyanostipitum_SAAS2239                     GCATCAATTTTGACCAATGGAAAAAGTTCAGGGGAATGTGGCATCTCCGGATGTGTTATA
	Entoloma_cyanostipitum_GDGM31294                    GCATCAATTTTGACCAATGGAAAAAGTTCAGGGGAATGTGGCATCTCCGGATGTGTTATA
	Entoloma_exile_Lueck8                               GCATCAATTTTGACCAATGGAAAAAGTTCAAGGGAATGTGGCATCTTCGGATGTGTTATA
	Enloloma_olivaceomarginatum_PUL_00036174_holotype   ????????????????????????????????????????????????????????????
	Entoloma_exile_KM_187354                            ????????????????????????????????????????????????????????????
	Entoloma_griseocyaneum_LE254351                     GCATCAATTTTGACCAATGGAAAAAGGTCGAAGAAATGTAGCATCTTTGGATGTGTTATA
	Entoloma_griseocyaneum_KaiR997                      ????????????????????????????????????????????????????????????
	'Entoloma icarus LE F-312696 holotype'              GCATCAATTTTGACCA????AAAAAGTTCGAGGGAATGTGGCATCTCAGGATGTGTTATA
	'Entoloma icarus LE F-312697'                       ????????????????????????????????????????????????????????????
	Entoloma_incanum_LE312503_neotype                   GCATCAATTTTGACCAATGGAAAAAGGCGAGAGGAATGTAGCATCTTCGGATGTGTTATA
	Entoloma_incanum_LE311794                           GCATCAATTTTGACCAATGGAAAAAGGGCAGAGGAATGTAGCATCTTCGGATGTGTTATA
	Entoloma_incanum_LE315858                           ????????????????????????????????????????????????????????????
	Entoloma_isborscanum_LE_312486                      ????????????????????????????????????????????????????????????
	Entoloma_isborscanum_LE_302088_holotype             GCATCAATTTTGACCAGTGGAAAAAGTTCAAGGGAATGTGGCATCTTCGGATGTGTTATA
	Enloloma_perchalybeum_GB_0209474_holotype           ????????????????????????????????????????????????????????????
	Entoloma_isborscanum_LE_312679                      ????????????????????????????????????????????????????????????
	'Entoloma kauffmanii KA13-1202'                     ????????????????????????????????????????????????????????????
	'Entoloma linkii O-F-256353'                        ????????????????????????????????????????????????????????????
	'Entoloma meridionale ACAM 2014-0127'               ????????????????????????????????????????????????????????????
	'Entoloma meridionale ACAM 2018-0152'               ????????????????????????????????????????????????????????????
	'Entoloma meridionale ACAM 2018-0153 holotype'      ????????????????????????????????????????????????????????????
	Entoloma_minutigranulosum_LE_312484                 ????????????????????????????????????????????????????????????
	Entoloma_minutigranulosum_LE_312483                 ????????????????????????????????????????????????????????????
	Entoloma_minutigranulosum_LE_302096_holotype        ????????????????????????????????????????????????????????????
	Entoloma_mougeotii_TUF106917                        ????????????????????????????????????????????????????????????
	Enloloma_perchalybeum_TUR190180                     ????????????????????????????????????????????????????????????
	Entoloma_mougeotii_TUF101633                        ????????????????????????????????????????????????????????????
	Entoloma_mougeotii_TUF106505                        ????????????????????????????????????????????????????????????
	'Entoloma mutabilipes TUR610/12'                    ????????????????????????????????????????????????????????????
	Entoloma_mutabilipes_TUR8788                        ????????????????????????????????????????????????????????????
	'Entoloma notabile L-0607514 holotype'              ????????????????????????????????????????????????????????????
	'Entoloma pallidostriatum L-0607566 holotype'       ????????????????????????????????????????????????????????????
	Entoloma_perasprellum_GC01100310_holotype           ????????????????????????????????????????????????????????????
	'Entoloma perasprellum GB-0204547 / JBJ 19-107'     ????????????????????????????????????????????????????????????
	'Entoloma perasprellum GB-0204548 / JBJ 19-122'     ????????????????????????????????????????????????????????????
	Entoloma_poliopus_TUF120264                         ????????????????????????????????????????????????????????????
	'Entoloma argus LE F-312694 holotype'               GCATCAATTTTGACCAGTGGAAAAAGTTCAAGGGAATGTGGCATCTYTGGATGTGTTATA
	Entoloma_praegracile_GDGM29251                      GCATCAATTTTGATCAGTGGAAAAAGTTCAAGGGAATGTGGCATCTCCGGATGTGTTATA
	Entoloma_praegracile_GDGM_29256                     ????????????????????????????????????????????????????????????
	Entoloma_pseudocoelestinum_Lueck10                  GCATCAATTTTGACCAGTGGAAAAAGTTCAAGGGAATGTGGCATCTCCGGATGTGTTATA
	Entoloma_pseudocoelestinum_KM_132400                ????????????????????????????????????????????????????????????
	'Entoloma pseudosubcorvinum SDBR-CMUNK0985 holotype' GCATCAATTTTGACCGGTGGAAAAAGTTCAAAGAAATGTGGCATCTCCGGATGTGTTATA
	'Entoloma pseudosubcorvinum SDBR-CMUNK1367'         GCATCAATTTTGACCGGTGGAAAAAGTTCAAAGAAATGTGGCATCTCCGGATGTGTTATA
	Entoloma_pulchripes_LE_312485                       ????????????????????????????????????????????????????????????
	Entoloma_pulchripes_LE_311808_holotype              ????????????????????????????????????????????????????????????
	Entoloma_pulchripes_LE_311809                       ????????????????????????????????????????????????????????????
	'Entoloma queletii OKA-TR1002'                      ????????????????????????????????????????????????????????????
	'Entoloma argus LE F-315916'                        ????????????????????????????????????????????????????????????
	Entoloma_queletii_TUF141044                         ????????????????????????????????????????????????????????????
	'Entoloma riparium L-0607563 holotype'              ????????????????????????????????????????????????????????????
	Entoloma_riparium_TUF120259                         ????????????????????????????????????????????????????????????
	'Entoloma septentrionale O F-254295 holotype'       ????????????????????????????????????????????????????????????
	Entoloma_sericeum_KaiR237                           GCATCAATTTTGACCAGTGGAAAAAGGTCAGGGGAATGTGGCATCTTCGGATGTGTTATA
	Entoloma_sericeum_VHAs03_2                          GCATCAATTTTGACCAGTGGAAAAAGGTCAGGGGAATGTGGCATCTTCGGATGTGTTATA
	'Entoloma serrulatum O-F-158208/DMS-730296'         ????????????????????????????????????????????????????????????
	Entoloma_serrulatum_LE_254361                       GCATCAATTTTGACCAGTGGAAAAAGTTCAGGGGAATGTGGCATCTTCGGATGTGTTATA
	'Entoloma serrulatum EnSe-1'                        ????????????????????????????????????????????????????????????
	'Entoloma arion LE F-312691 holotype'               GCATCAATTTTGACCAGTGGAAAAAGTTCGAGGGAATGTGGCATCTTCGGATGTGTTATA
	Entoloma_sicoense_PO_F2244_holotype                 ????????????????????????????????????????????????????????????
	Entoloma_sicoense_PO_F2245                          ????????????????????????????????????????????????????????????
	Entoloma_subcaesiocinctum_SAAS103                   GCATCAATTTTGACCAGTGGAAAAAGTTCAGGGGAATGTGGCATCTTCGGATGTGTTATA
	Entoloma_subcaesiocinctum_SAAS133_holotype          GCATCAATTTTGACCAGTGGAAAAAGTTCAGGGGAATGTGGCATCTTCGGATGTGTTATA
	Entoloma_subcorvinum_MGW1494                        ????????????????????????????????????????????????????????????
	Entoloma_subcorvinum_SAT1518905                     ????????????????????????????????????????????????????????????
	'Entoloma subserrulatum TENN:068464'                ????????????????????????????????????????????????????????????
	'Entoloma subserrulatum TENN:070407'                ????????????????????????????????????????????????????????????
	Entoloma_subtenuicystidiatum_GDGM_28459_holotype    GCATCAATTTTGACCAGTGGAAAAAGTTCAAGGGAATGTGGCATCTTCGGATGTGTTATA
	Entoloma_subtenuicystidiatum_GDGM_29246             GCATCAATTTTGACCAGTGGAAAAAGTTCAAGGGAATGTGGCATCTTCGGATGTGTTATA
	Entoloma_austrosinensis_HFJAU1414_holotype          ????????????????????????????????????????????????????????????
	Entoloma_subpraegracile_HFJAU1822_holotype          GCATCAATTTTGATCAGTGGAAAAAGTTCAAGGGAATGTGGCATCTCCGGATGTGTTATA
	Entoloma_austrosinensis_HFJAU1907                   GCATCAATTTCGATCAGTGGAAAAAGTTCAAGGGAATGTGGCATCTCCGGATGTGTTATA
	Entoloma_austrosinensis_HFJAU2616                   ????????????????????????????????????????????????????????????
	Entoloma_austrosinensis_HFJAU2920                   GCATCAATTTCGATCAGTGGAAAAAGTTCAAGGGAATGTGGCATCTCCGGATGTGTTATA
	Entoloma_subpraegracile_HFJAU3094                   GCATCAATTTTGATCAGTGGAAAAAGTTCAAGGGAATGTGGCATCTCCGGATGTGTTATA
	Entoloma_subpraegracile_HFJAU3164                   GCATCAATTTTGATCAGTGGAAAAAGTTCAAGGGAATGTGGCATCTCCGGATGTGTTATA
	Entoloma_subpraegracile_HFJAU3168                   ????????????????????????????????????????????????????????????
	Entoloma_wuyishanensis_HFJAU3571_holotype           ????????????????????????????????????????????????????????????
	Entoloma_wuyishanensis_HFJAU3871                    GCATCAATTTTGACCAGTACAAAAAGTTCAAGGGAATGTGGCATCTCCGGATGTGTTATA
	Entoloma_wuyishanensis_HFJAU3874                    GCATCAATTTTGACCAGTAGAAAAAGTTCAAGGGAATGTGGCATCTCCGGATGTGTTATA
	Entoloma_wuyishanensis_HFJAU3878                    GCATCAATTTTGACCAGTAGAAAAAGTTCAAGGGAATGTGGCATCTCCGGATGTGTTATA
	Entoloma_wuyishanensis_HFJAU3881                    GCATCAATTTTGACCAGTAGAAAAAGTTCAAGGGAATGTGGCATCTCCGGATGTGTTATA
	Entoloma_griseosquamosum_HFJAU3967                  ????????????????????????????????????????????????????????????
	Entoloma_griseosquamosum_HFJAU3969_holotype         GCATCAATTTTGATCAATGGAAAAAGATCAAGGGAATGTAGCATCTCCGGATGTGTTATA
	Entoloma_austrosinensis_HFJAU4048                   GCATCAATTTCGATCAGTGGAAAAAGTTCAAGGGAATGTGGCATCTCCGGATGTGTTATA
	Entoloma_subpraegracile_HFJAU5110                   ????????????????????????????????????????????????????????????
	Entoloma_subpraegracile_HFJAU5115                   GCATCAATTTTGATCAGTGGAAAAAGTTCAAGGGAATGTGGCATCTCCGGATGTGTTATA
	Entoloma_subpraegracile_HFJAU5140                   GCATCAATTTTGATCAGTGGAAAAAGTTCAAGGGAATGTGGCATCTCCGGATGTGTTATA
	Entoloma_subpraegracile_HFJAU5175                   GCATCAATTTTGATCAGTGGAAAAAGTTCAAGGGAATGTGGCATCTCCGGATGTGTTATA
	Entoloma_subpraegracile_HFJAU5177                   GCATCAATTTTGATCAGTGGAAAAAGTTCAAGGGAATGTGGCATCTCCGGATGTGTTATA


	Enloloma_dislocatum_L0607565_holotype               ????????????????????????????????????????????????????????????
	'Entoloma arion LE F-312692'                        ????????????????????????????????????????????????????????????
	Entoloma_turci_WU25055                              ????????????????????????????????????????????????????????????
	Entoloma_viridomarginatum_JAC15761                  ????????????????????????????????????????????????????????????
	Entoloma_viridomarginatum_JAC12344                  ????????????????????????????????????????????????????????????
	'Entoloma albinellum TENN:070403'                   ????????????????????????????????????????????????????????????
	Entoloma_mastoideum_GDGM_28820                      GCCTTTGTTCGTATACATTGGTTGGGATTGAGGAACTCAGCACGCCGCAAGGCCGGG-TC
	Entoloma_mastoideum_GDGM_26597                      GCCTTTGTTCGTATACATTGGTTGGGATTGAGGAACTCAGCACGCCGCAAGGCCGGG-TC
	'Entoloma albidosimulans MEN 2004-065  isotype'     GCCCTTGGCTGCATACATTGGTTAGGATTGAGGAACTCAGCACGCCGCAAGGCCGGG--T
	'Entoloma arion LE F-315917'                        ????????????????????????????????????????????????????????????
	Entoloma_asprellum_TUF106064                        ????????????????????????????????????????????????????????????
	Entoloma_atropapillatum_FK0898_holotype             GCCCTTGGTCATATACATTGGTTGGGATTGAGGAACTCAGCACGCCGCAAGGCCGGG--T
	Entoloma_azureosquamulosum_HKAS_53408               GCCCTTGGTCGTATACATTGGTTGGGATTGAGGAACTCAGCACGCCGCATGGCCGGG---
	Entoloma_azureosquamulosum_GDGM_29254               ????????????????????????????????????????????????????????????
	Entoloma_azureosquamulosum_GDGM_27355_holotype      GCCCTTGGTCGTATACATTGGTTGGGATTGAGGAACTCAGCACGCCGCATGGCCGGG---
	Entoloma_caespitosum_GDGM27564                      GCTTTTGTTCGTATACATTGGTTGGGATTGAGGAACTCAGCACGCCGCAAGGCCGGG--T
	Entoloma_caespitosum_GDGM_24025                     GCTTTTGTTCGTATACATTGGTTGGGATTGAGGAACTCAGCACGCCGCAAGGCCGGG--T
	Entoloma_caespitosum_GDGM_24026                     GCTTTTGTTCGTATACATTGGTTGGGATTGAGGAACTCAGCACGCCGCAAGGCCGGG--T
	'Enloloma dislocatum SFC-080612-01'                 ????????????????????????????????????????????????????????????
	'Entoloma calceus O F-259457 holotype'              ????????????????????????????????????????????????????????????
	Entoloma_calceus_LIP0402265                         ????????????????????????????????????????????????????????????
	'Entoloma calceus JL12-19'                          ????????????????????????????????????????????????????????????
	Entoloma_callipygmaeum_LE_312488                    ????????????????????????????????????????????????????????????
	Entoloma_callipygmaeum_LE_312487                    ????????????????????????????????????????????????????????????
	Entoloma_callipygmaeum_LE_253784_holotype           ????????????????????????????????????????????????????????????
	'Entoloma carneogriseum O-F-256479'                 ????????????????????????????????????????????????????????????
	Entoloma_cetratum_LE311888_neotype                  ????????????????????????????????????????????????????????????
	Entoloma_chalybeum_LE254353                         GCCCTTGGTTGTATACATTGATCGGGATTGAGGAACTCAGCACGCCGCAAGGCCGGG--T
	Entoloma_chalybeum_TUF105760                        ????????????????????????????????????????????????????????????
	Enloloma_dislocatum_TUF105920_Paratype              ????????????????????????????????????????????????????????????
	Entoloma_consanguineum_PDD80751                     ????????????????????????????????????????????????????????????
	Entoloma_consanguineum_PDD80751.2                   ????????????????????????????????????????????????????????????
	'Entoloma coracis O F-256850 holotype'              GCCCTTGGCCATATACATTGGTTGGGATTGAGGAACTCAGCATGCCGCAAGGCCAGG--T
	'Entoloma coracis O-F-67255'                        ????????????????????????????????????????????????????????????
	'Entoloma coracis O-F-251952'                       ????????????????????????????????????????????????????????????
	Entoloma_corvinum_FA_4261                           ????????????????????????????????????????????????????????????
	Entoloma_cyanostipitum_GDGM31318_holotype           GCCCTTGGTCACATACATTGGTTGGGATTGAGGAACTCAGCACGCCGCAAGGCCGGG---
	Entoloma_cyanostipitum_SAAS2239                     GCCCTTGGTCACATACATTGGTTGGGATTGAGGAACTCAGCACGCCGCAAGGCCGGG---
	Entoloma_cyanostipitum_GDGM31294                    GCCCTTGGTCACATACATTGGTTGGGATTGAGGAACTCAGCACGCCGCAAGGCCGGG---
	Entoloma_exile_Lueck8                               GCCTTTGGATGTATACATTGGTTGGGATTGAGGAACTCAGCACGCCGAAAGGCCGGG--T
	Enloloma_olivaceomarginatum_PUL_00036174_holotype   ????????????????????????????????????????????????????????????
	Entoloma_exile_KM_187354                            ????????????????????????????????????????????????????????????
	Entoloma_griseocyaneum_LE254351                     GTCTTCGTTCACATACATTGGTTGGGATTGAGGAACTCAGCATGCCGAAAGGCCGGG--T
	Entoloma_griseocyaneum_KaiR997                      ????????????????????????????????????????????????????????????
	'Entoloma icarus LE F-312696 holotype'              GCCTTTGTTCGCATGCATTGGTTGGGATTGAGGAACTCAGCACGCCGTAAGGCCGGG--T
	'Entoloma icarus LE F-312697'                       ????????????????????????????????????????????????????????????
	Entoloma_incanum_LE312503_neotype                   GCCTGGGGTCAAATACATTGGTTGGGATTGAGGAACTCAGCACGCCGCAAGGCCGGG--T
	Entoloma_incanum_LE311794                           GCCTGGGGTCAAATACATTGGTTGGGATTGAGGAACTCAGCACGCCGCAAGGCCGGG--T
	Entoloma_incanum_LE315858                           ????????????????????????????????????????????????????????????
	Entoloma_isborscanum_LE_312486                      ????????????????????????????????????????????????????????????
	Entoloma_isborscanum_LE_302088_holotype             GACTTTGGGCATATACATTGATTGGGATTGAGGAACTCAGCATGCCGCAAGGCCAGGTTT
	Enloloma_perchalybeum_GB_0209474_holotype           ????????????????????????????????????????????????????????????
	Entoloma_isborscanum_LE_312679                      ????????????????????????????????????????????????????????????
	'Entoloma kauffmanii KA13-1202'                     ????????????????????????????????????????????????????????????
	'Entoloma linkii O-F-256353'                        ????????????????????????????????????????????????????????????
	'Entoloma meridionale ACAM 2014-0127'               ????????????????????????????????????????????????????????????
	'Entoloma meridionale ACAM 2018-0152'               ????????????????????????????????????????????????????????????
	'Entoloma meridionale ACAM 2018-0153 holotype'      ????????????????????????????????????????????????????????????
	Entoloma_minutigranulosum_LE_312484                 ????????????????????????????????????????????????????????????
	Entoloma_minutigranulosum_LE_312483                 ????????????????????????????????????????????????????????????
	Entoloma_minutigranulosum_LE_302096_holotype        ????????????????????????????????????????????????????????????
	Entoloma_mougeotii_TUF106917                        ????????????????????????????????????????????????????????????
	Enloloma_perchalybeum_TUR190180                     ????????????????????????????????????????????????????????????
	Entoloma_mougeotii_TUF101633                        ????????????????????????????????????????????????????????????
	Entoloma_mougeotii_TUF106505                        ????????????????????????????????????????????????????????????
	'Entoloma mutabilipes TUR610/12'                    ????????????????????????????????????????????????????????????
	Entoloma_mutabilipes_TUR8788                        ????????????????????????????????????????????????????????????
	'Entoloma notabile L-0607514 holotype'              ????????????????????????????????????????????????????????????
	'Entoloma pallidostriatum L-0607566 holotype'       ????????????????????????????????????????????????????????????
	Entoloma_perasprellum_GC01100310_holotype           ????????????????????????????????????????????????????????????
	'Entoloma perasprellum GB-0204547 / JBJ 19-107'     ????????????????????????????????????????????????????????????
	'Entoloma perasprellum GB-0204548 / JBJ 19-122'     ????????????????????????????????????????????????????????????
	Entoloma_poliopus_TUF120264                         ????????????????????????????????????????????????????????????
	'Entoloma argus LE F-312694 holotype'               GCCTTTGTTCGTATACATTGGTTGGGATTGAGGAACTCAGCACGCCGCAAGGCCGGG--T
	Entoloma_praegracile_GDGM29251                      GCCTTCGGACGTATACATTGATTGGGATTGAGGAACTCAGCACGCCGCAAGGCCGGG---
	Entoloma_praegracile_GDGM_29256                     ????????????????????????????????????????????????????????????
	Entoloma_pseudocoelestinum_Lueck10                  GCCTTTGTTCGCATACATTGGTCGGGATTGAGGAACTCAGCACGCCGAAAGGCCGGG---
	Entoloma_pseudocoelestinum_KM_132400                ????????????????????????????????????????????????????????????
	'Entoloma pseudosubcorvinum SDBR-CMUNK0985 holotype' GTCTTTGGCCATATACATTGGTTGAGATTGAGGAACTCAGCACACCGCAAGGCCAGG--T
	'Entoloma pseudosubcorvinum SDBR-CMUNK1367'         GTCTTTGGCCATATACATTGGTTGAGATTGAGGAACTCAGCACACCGCAAGGCCAGG--T
	Entoloma_pulchripes_LE_312485                       ????????????????????????????????????????????????????????????
	Entoloma_pulchripes_LE_311808_holotype              ????????????????????????????????????????????????????????????
	Entoloma_pulchripes_LE_311809                       ????????????????????????????????????????????????????????????
	'Entoloma queletii OKA-TR1002'                      ????????????????????????????????????????????????????????????
	'Entoloma argus LE F-315916'                        ????????????????????????????????????????????????????????????
	Entoloma_queletii_TUF141044                         ????????????????????????????????????????????????????????????
	'Entoloma riparium L-0607563 holotype'              ????????????????????????????????????????????????????????????
	Entoloma_riparium_TUF120259                         ????????????????????????????????????????????????????????????
	'Entoloma septentrionale O F-254295 holotype'       ????????????????????????????????????????????????????????????
	Entoloma_sericeum_KaiR237                           GCCTCTGGTCATATACATTGGTTGGGATTGAGGAACTCAGCACGCCGCAAGGCCGGG---
	Entoloma_sericeum_VHAs03_2                          GCCTCTGGTCATATACATTGGTTGGGATTGAGGAACTCAGCACGCCGCAAGGCCGGG---
	'Entoloma serrulatum O-F-158208/DMS-730296'         ????????????????????????????????????????????????????????????
	Entoloma_serrulatum_LE_254361                       GCCTTTGGCCATATACATTGGTTGGGATTGAGGAACTCAGCATGCCGCAAGGCCAGG--T
	'Entoloma serrulatum EnSe-1'                        ????????????????????????????????????????????????????????????
	'Entoloma arion LE F-312691 holotype'               GCCTTTGTTCGTATACATTGGTTGGGATTGAGGAACTCAGCACGCCGCAAGGCCGGG---
	Entoloma_sicoense_PO_F2244_holotype                 ????????????????????????????????????????????????????????????
	Entoloma_sicoense_PO_F2245                          ????????????????????????????????????????????????????????????
	Entoloma_subcaesiocinctum_SAAS103                   GCCTTTGGCCATATACATTGGTTGGGATTGAGGAACTCAGCATGCCGCAAGGCCAGG--T
	Entoloma_subcaesiocinctum_SAAS133_holotype          GCCTTTGGCCATATACATTGGTTGGGATTGAGGAACTCAGCATGCCGCAAGGCCAGG--T
	Entoloma_subcorvinum_MGW1494                        ????????????????????????????????????????????????????????????
	Entoloma_subcorvinum_SAT1518905                     ????????????????????????????????????????????????????????????
	'Entoloma subserrulatum TENN:068464'                ????????????????????????????????????????????????????????????
	'Entoloma subserrulatum TENN:070407'                ????????????????????????????????????????????????????????????
	Entoloma_subtenuicystidiatum_GDGM_28459_holotype    GCCTTTGTTCGCATACATTGGTTGGGATTGAGGAACTCAGCACGCCGCAAGGCCGGG--T
	Entoloma_subtenuicystidiatum_GDGM_29246             GCCTTTGTTCGCATACATTGGTTGGGATTGAGGAACTCAGCACGCCGCAAGGCCGGG--T
	Entoloma_austrosinensis_HFJAU1414_holotype          ????????????????????????????????????????????????????????????
	Entoloma_subpraegracile_HFJAU1822_holotype          GCCTTTGGATGCATACATTGATTGGGATTGAGGAACTCAGCACGCCGCGAGGCCGGG---
	Entoloma_austrosinensis_HFJAU1907                   GCCTTTGTTCGTATACATTGGTTGGGATTGAGGAACTCAGCACGCCGCAAGGCCGGG--T
	Entoloma_austrosinensis_HFJAU2616                   ????????????????????????????????????????????????????????????
	Entoloma_austrosinensis_HFJAU2920                   GCCTTTGTTCGTATACATTGGTTGGGATTGAGGAACTCAGCACGCCGCAAGGCCGGG--T
	Entoloma_subpraegracile_HFJAU3094                   GCCTTTGGATGCATACATTGATTGGGATTGAGGAACTCAGCACGCCGCGAGGCCGGG---
	Entoloma_subpraegracile_HFJAU3164                   GCCTTTGGATGCATACATTGATTGGGATTGAGGAACTCAGCACGCCGCGAGGCCGGG---
	Entoloma_subpraegracile_HFJAU3168                   ????????????????????????????????????????????????????????????
	Entoloma_wuyishanensis_HFJAU3571_holotype           ????????????????????????????????????????????????????????????
	Entoloma_wuyishanensis_HFJAU3871                    GCCTTTGTTCGTATACATTGGTTGGGATTGAGGAACTCAGCACGCCGCAAGGCCGGG--T
	Entoloma_wuyishanensis_HFJAU3874                    GCCTTTGTTCGTATACATTGGTTGGGATTGAGGAACTCAGCACGCCGCAAGGCCGGG--T
	Entoloma_wuyishanensis_HFJAU3878                    GCCTTTGTTCGTATACATTGGTTGGGATTGAGGAACTCAGCACGCCGCAAGGCCGGG--T
	Entoloma_wuyishanensis_HFJAU3881                    GCCTTTGTTCGTATACATTGGTTGGGATTGAGGAACTCAGCACGCCGCAAGGCCGGG---
	Entoloma_griseosquamosum_HFJAU3967                  ????????????????????????????????????????????????????????????
	Entoloma_griseosquamosum_HFJAU3969_holotype         GCCTTTGGTTGCATACATTGGTTGGGATTGAGGAACTCAGCACGCCGCAAGGCCGGG--T
	Entoloma_austrosinensis_HFJAU4048                   GCCTTTGTTCGTATACATTGGTTGGGATTGAGGAACTCAGCACGCCGCAAGGCCGGG--T
	Entoloma_subpraegracile_HFJAU5110                   ????????????????????????????????????????????????????????????
	Entoloma_subpraegracile_HFJAU5115                   GCCTTTGGATGCATACATTGATTGGGATTGAGGAACTCAGCACGCCGCGAGGCCGGG---
	Entoloma_subpraegracile_HFJAU5140                   GCCTTTGGATGCATACATTGATTGGGATTGAGGAACTCAGCACGCCGCGAGGCCGGG---
	Entoloma_subpraegracile_HFJAU5175                   GCCTTTGGATGCATACATTGATTGGGATTGAGGAACTCAGCACGCCGCGAGGCCGGG---
	Entoloma_subpraegracile_HFJAU5177                   GCCTTTGGATGCATACATTGATTGGGATTGAGGAACTCAGCACGCCGCGAGGCCGGG---


	Enloloma_dislocatum_L0607565_holotype               ????????????????????????????????????????????????????????????
	'Entoloma arion LE F-312692'                        ????????????????????????????????????????????????????????????
	Entoloma_turci_WU25055                              ????????????????????????????????????????????????????????????
	Entoloma_viridomarginatum_JAC15761                  ????????????????????????????????????????????????????????????
	Entoloma_viridomarginatum_JAC12344                  ????????????????????????????????????????????????????????????
	'Entoloma albinellum TENN:070403'                   ????????????????????????????????????????????????????????????
	Entoloma_mastoideum_GDGM_28820                      TTTTGACCACGTTCGTGCTTAGGATGCTGGCAAAATGGCTTTAATCGACCCGTCTTGAAA
	Entoloma_mastoideum_GDGM_26597                      TTTCGACCACGTTCGTGCTTAGGATGCTGGCAAAATGGCTTTAATCGACCCGTCTTGAAA
	'Entoloma albidosimulans MEN 2004-065  isotype'     TATTAACCACGTTCGTGCTTAGGATGCTGGCATAATGGCTTTAATCGACCCGTCTTGAAA
	'Entoloma arion LE F-315917'                        ????????????????????????????????????????????????????????????
	Entoloma_asprellum_TUF106064                        ????????????????????????????????????????????????????????????
	Entoloma_atropapillatum_FK0898_holotype             TTT--ACCACGTTCGTGCTTAGGATGCTGGCATAATGGCTTTAATCGACCCGTCTTGAAA
	Entoloma_azureosquamulosum_HKAS_53408               TTTTTACCACGTTCGTGCTTAGGATGCTGGCATAATGGCTTTAATCGACCCGTCTTGAAA
	Entoloma_azureosquamulosum_GDGM_29254               ????????????????????????????????????????????????????????????
	Entoloma_azureosquamulosum_GDGM_27355_holotype      TTTTTACCACGTTCGTGCTTAGGATGCTGGCATAATGGCTTTAATCGACCCGTCTTGAAA
	Entoloma_caespitosum_GDGM27564                      CTTAGACCACGTTCGTGCTTAGGATGCTGGCAAAATGGCTTTAATCGACCCGTCTTGAAA
	Entoloma_caespitosum_GDGM_24025                     CTTAGACCACGTTCGTGCTTAGGATGCTGGCAAAATGGCTTTAATCGACCCGTCTTGAAA
	Entoloma_caespitosum_GDGM_24026                     CTTAGACCACGTTCGTGCTTAGGATGCTGGCAAAATGGCTTTAATCGACCCGTCTTGAAA
	'Enloloma dislocatum SFC-080612-01'                 ????????????????????????????????????????????????????????????
	'Entoloma calceus O F-259457 holotype'              ????????????????????????????????????????????????????????????
	Entoloma_calceus_LIP0402265                         ????????????????????????????????????????????????????????????
	'Entoloma calceus JL12-19'                          ????????????????????????????????????????????????????????????
	Entoloma_callipygmaeum_LE_312488                    ????????????????????????????????????????????????????????????
	Entoloma_callipygmaeum_LE_312487                    ????????????????????????????????????????????????????????????
	Entoloma_callipygmaeum_LE_253784_holotype           ????????????????????????????????????????????????????????????
	'Entoloma carneogriseum O-F-256479'                 ????????????????????????????????????????????????????????????
	Entoloma_cetratum_LE311888_neotype                  ????????????????????????????????????????????????????????????
	Entoloma_chalybeum_LE254353                         TTT--ACCACGTTCGTGCTTAGGATGCTGGCATAATGGCTTTAATCGACCCGTCTTGAAA
	Entoloma_chalybeum_TUF105760                        ????????????????????????????????????????????????????????????
	Enloloma_dislocatum_TUF105920_Paratype              ????????????????????????????????????????????????????????????
	Entoloma_consanguineum_PDD80751                     ????????????????????????????????????????????????????????????
	Entoloma_consanguineum_PDD80751.2                   ????????????????????????????????????????????????????????????
	'Entoloma coracis O F-256850 holotype'              TTTTAACCATGTTCATGCTTAGGATGCTGGCATAATGGCTTTAATCGACCCGTCTTGAAA
	'Entoloma coracis O-F-67255'                        ????????????????????????????????????????????????????????????
	'Entoloma coracis O-F-251952'                       ????????????????????????????????????????????????????????????
	Entoloma_corvinum_FA_4261                           ????????????????????????????????????????????????????????????
	Entoloma_cyanostipitum_GDGM31318_holotype           TGTCAACCACGTTCGTGCTTAGGATGCTGGCATAATGGCTTTAATCGACCCGTCTTGAAA
	Entoloma_cyanostipitum_SAAS2239                     TGTCAACCACGTTCGTGCTTAGGATGCTGGCATAATGGCTTTAATCGACCCGTCTTGAAA
	Entoloma_cyanostipitum_GDGM31294                    TGTCAACCACGTTCGTGCTTAGGATGCTGGCATAATGGCTTTAATCGACCCGTCTTGAAA
	Entoloma_exile_Lueck8                               TTTTAACCACGTTCGTGCTTAGGATGCTGGCATAATGGCTTTAATCGACCCGTCTTGAAA
	Enloloma_olivaceomarginatum_PUL_00036174_holotype   ????????????????????????????????????????????????????????????
	Entoloma_exile_KM_187354                            ????????????????????????????????????????????????????????????
	Entoloma_griseocyaneum_LE254351                     TTTAAACAACGTTCATGCTTAGGATGCTGGCACAATGGCTTTAATCGACCCGTCTTGAAA
	Entoloma_griseocyaneum_KaiR997                      ????????????????????????????????????????????????????????????
	'Entoloma icarus LE F-312696 holotype'              TTTTAACCACGTTCGTGCTTAGGATGCTGGCATAATGGCTTTAATCGACCCGTCTTGAAA
	'Entoloma icarus LE F-312697'                       ????????????????????????????????????????????????????????????
	Entoloma_incanum_LE312503_neotype                   TTTTAACCACGTTCGTGCTTAGGATGCTGGCATAATGGCTTTAATCGACCCGTCTTGAAA
	Entoloma_incanum_LE311794                           TTTTAACCACGTTCGTGCTTAGGATGCTGGCATAATGGCTTTAATCGACCCGTCTTGAAA
	Entoloma_incanum_LE315858                           ????????????????????????????????????????????????????????????
	Entoloma_isborscanum_LE_312486                      ????????????????????????????????????????????????????????????
	Entoloma_isborscanum_LE_302088_holotype             TTTTAACCATGTTCATGCTTAGGATGCTGGCATAATGGCTTTAATCGACCCGTCTTGAAA
	Enloloma_perchalybeum_GB_0209474_holotype           ????????????????????????????????????????????????????????????
	Entoloma_isborscanum_LE_312679                      ????????????????????????????????????????????????????????????
	'Entoloma kauffmanii KA13-1202'                     ????????????????????????????????????????????????????????????
	'Entoloma linkii O-F-256353'                        ????????????????????????????????????????????????????????????
	'Entoloma meridionale ACAM 2014-0127'               ????????????????????????????????????????????????????????????
	'Entoloma meridionale ACAM 2018-0152'               ????????????????????????????????????????????????????????????
	'Entoloma meridionale ACAM 2018-0153 holotype'      ????????????????????????????????????????????????????????????
	Entoloma_minutigranulosum_LE_312484                 ????????????????????????????????????????????????????????????
	Entoloma_minutigranulosum_LE_312483                 ????????????????????????????????????????????????????????????
	Entoloma_minutigranulosum_LE_302096_holotype        ????????????????????????????????????????????????????????????
	Entoloma_mougeotii_TUF106917                        ????????????????????????????????????????????????????????????
	Enloloma_perchalybeum_TUR190180                     ????????????????????????????????????????????????????????????
	Entoloma_mougeotii_TUF101633                        ????????????????????????????????????????????????????????????
	Entoloma_mougeotii_TUF106505                        ????????????????????????????????????????????????????????????
	'Entoloma mutabilipes TUR610/12'                    ????????????????????????????????????????????????????????????
	Entoloma_mutabilipes_TUR8788                        ????????????????????????????????????????????????????????????
	'Entoloma notabile L-0607514 holotype'              ????????????????????????????????????????????????????????????
	'Entoloma pallidostriatum L-0607566 holotype'       ????????????????????????????????????????????????????????????
	Entoloma_perasprellum_GC01100310_holotype           ????????????????????????????????????????????????????????????
	'Entoloma perasprellum GB-0204547 / JBJ 19-107'     ????????????????????????????????????????????????????????????
	'Entoloma perasprellum GB-0204548 / JBJ 19-122'     ????????????????????????????????????????????????????????????
	Entoloma_poliopus_TUF120264                         ????????????????????????????????????????????????????????????
	'Entoloma argus LE F-312694 holotype'               TTTTAACCACGTTCGTGCTTAGGATGCTGGCATAATGGCTTTAATCGACCCGTCTTGAAA
	Entoloma_praegracile_GDGM29251                      TTTCAACCACGTTCGTGCTTAGGATGCTGGCATAATGGCTTTAATCGACCCGTCTTGAAA
	Entoloma_praegracile_GDGM_29256                     ????????????????????????????????????????????????????????????
	Entoloma_pseudocoelestinum_Lueck10                  TTTTAACCACGTTCGTGCTTAGGATGCTGGCATAATGGCTTTAATCGACCCGTCTTGAAA
	Entoloma_pseudocoelestinum_KM_132400                ????????????????????????????????????????????????????????????
	'Entoloma pseudosubcorvinum SDBR-CMUNK0985 holotype' TTTTAACCATGCTTGTGCTTAGGATGCTGGCATAATGGCTTTAATCGACCCGTCTTGAAA
	'Entoloma pseudosubcorvinum SDBR-CMUNK1367'         TTTTAACCATGCTTGTGCTTAGGATGCTGGCATAATGGCTTTAATCGACCCGTCTTGAAA
	Entoloma_pulchripes_LE_312485                       ????????????????????????????????????????????????????????????
	Entoloma_pulchripes_LE_311808_holotype              ????????????????????????????????????????????????????????????
	Entoloma_pulchripes_LE_311809                       ????????????????????????????????????????????????????????????
	'Entoloma queletii OKA-TR1002'                      ????????????????????????????????????????????????????????????
	'Entoloma argus LE F-315916'                        ????????????????????????????????????????????????????????????
	Entoloma_queletii_TUF141044                         ????????????????????????????????????????????????????????????
	'Entoloma riparium L-0607563 holotype'              ????????????????????????????????????????????????????????????
	Entoloma_riparium_TUF120259                         ????????????????????????????????????????????????????????????
	'Entoloma septentrionale O F-254295 holotype'       ????????????????????????????????????????????????????????????
	Entoloma_sericeum_KaiR237                           TTTTAACCACGTTCGTGCTTAGGATGCTGGCATAATGGCTTTAATCGACCCGTCTTGAAA
	Entoloma_sericeum_VHAs03_2                          TTTTAACCACGTTCGTGCTTAGGATGCTGGCATAATGGCTTTAATCGACCCGTCTTGAAA
	'Entoloma serrulatum O-F-158208/DMS-730296'         ????????????????????????????????????????????????????????????
	Entoloma_serrulatum_LE_254361                       TTTTAACCATGTTCATGCTTAGGATGCTGGCATAATGGCTTTAATCGACCCGTCTTGAAA
	'Entoloma serrulatum EnSe-1'                        ????????????????????????????????????????????????????????????
	'Entoloma arion LE F-312691 holotype'               TATAAATCACGTTCGTGCTTAGGATGCTGGCATAATGGCTTTAATCGACCCGTCTTGAAA
	Entoloma_sicoense_PO_F2244_holotype                 ????????????????????????????????????????????????????????????
	Entoloma_sicoense_PO_F2245                          ????????????????????????????????????????????????????????????
	Entoloma_subcaesiocinctum_SAAS103                   TTTTAACCATGTTCATGCTTAGGATGCTGGCATAATGGCTTTAATCGACCCGTCTTGAAA
	Entoloma_subcaesiocinctum_SAAS133_holotype          TTTTAACCATGTTCATGCTTAGGATGCTGGCATAATGGCTTTAATCGACCCGTCTTGAAA
	Entoloma_subcorvinum_MGW1494                        ????????????????????????????????????????????????????????????
	Entoloma_subcorvinum_SAT1518905                     ????????????????????????????????????????????????????????????
	'Entoloma subserrulatum TENN:068464'                ????????????????????????????????????????????????????????????
	'Entoloma subserrulatum TENN:070407'                ????????????????????????????????????????????????????????????
	Entoloma_subtenuicystidiatum_GDGM_28459_holotype    TTTAAACCACGTTCGTGCTTAGGATGCTGGCATAATGGCTTTAATCGACCCGTCTTGAAA
	Entoloma_subtenuicystidiatum_GDGM_29246             TTTAAACCACGTTCGTGCTTAGGATGCTGGCATAATGGCTTTAATCGACCCGTCTTGAAA
	Entoloma_austrosinensis_HFJAU1414_holotype          ????????????????????????????????????????????????????????????
	Entoloma_subpraegracile_HFJAU1822_holotype          TATTAACCACGTTCGTGCTTAGGATGCTGGCATAATGGCTTTAATCGACCCGTCTTGAAA
	Entoloma_austrosinensis_HFJAU1907                   TTTTAACCACGTTCGTGCTTAGGATGCTGGCATAATGGCTTTAATCGACCCGTCTTGAAA
	Entoloma_austrosinensis_HFJAU2616                   ????????????????????????????????????????????????????????????
	Entoloma_austrosinensis_HFJAU2920                   TTTTAACCACGTTCGTGCTTAGGATGCTGGCATAATGGCTTTAATCGACCCGTCTTGAAA
	Entoloma_subpraegracile_HFJAU3094                   TATTAACCACGTTCGTGCTTAGGATGCTGGCATAATGGCTTTAATCGACCCGTCTTGAAA
	Entoloma_subpraegracile_HFJAU3164                   TATTAACCACGTTCGTGCTTAGGATGCTGGCATAATGGCTTTAATCGACCCGTCTTGAAA
	Entoloma_subpraegracile_HFJAU3168                   ????????????????????????????????????????????????????????????
	Entoloma_wuyishanensis_HFJAU3571_holotype           ????????????????????????????????????????????????????????????
	Entoloma_wuyishanensis_HFJAU3871                    TTTTAACCACGTTCGTGCTTAGGATGCTGGCATAATGGCTTTAATCGACCCGTCTTGAAA
	Entoloma_wuyishanensis_HFJAU3874                    TTTTAACCACGTTCGTGCTTAGGATGCTGGCATAATGGCTTTAATCGACCCGTCTTGAAA
	Entoloma_wuyishanensis_HFJAU3878                    TTTTAACCACGTTCGTGCTTAGGATGCTGGCATAATGGCTTTAATCGACCCGTCTTGAAA
	Entoloma_wuyishanensis_HFJAU3881                    TTTTAACCACGTTCGTGCTTAGGATGCTGGCATAATGGCTTTAATCGACCCGTCTTGAAA
	Entoloma_griseosquamosum_HFJAU3967                  ????????????????????????????????????????????????????????????
	Entoloma_griseosquamosum_HFJAU3969_holotype         TTCAAACCACGTTCGTGCTTAGGATGTTGGCATAATGGCTTTAATCGACCCGTCTTGAAA
	Entoloma_austrosinensis_HFJAU4048                   TTTTAACCACGTTCGTGCTTAGGATGCTGGCATAATGGCTTTAATCGACCCGTCTTGAAA
	Entoloma_subpraegracile_HFJAU5110                   ????????????????????????????????????????????????????????????
	Entoloma_subpraegracile_HFJAU5115                   TATTAACCACGTTCGTGCTTAGGATGCTGGCATAATGGCTTTAATCGACCCGTCTTGAAA
	Entoloma_subpraegracile_HFJAU5140                   TATTAACCACGTTCGTGCTTAGGATGCTGGCATAATGGCTTTAATCGACCCGTCTTGAAA
	Entoloma_subpraegracile_HFJAU5175                   TATTAACCACGTTCGTGCTTAGGATGCTGGCATAATGGCTTTAATCGACCCGTCTTGAAA
	Entoloma_subpraegracile_HFJAU5177                   TATTAACCACGTTCGTGCTTAGGATGCTGGCATAATGGCTTTAATCGACCCGTCTTGAAA


	Enloloma_dislocatum_L0607565_holotype               ????????????????????????????????????????????????????????????
	'Entoloma arion LE F-312692'                        ????????????????????????????????????????????????????????????
	Entoloma_turci_WU25055                              ????????????????????????????????????????????????????????????
	Entoloma_viridomarginatum_JAC15761                  ????????????????????????????????????????????????????????????
	Entoloma_viridomarginatum_JAC12344                  ????????????????????????????????????????????????????????????
	'Entoloma albinellum TENN:070403'                   ????????????????????????????????????????????????????????????
	Entoloma_mastoideum_GDGM_28820                      CACGGACCAAGGAGTCTAACATACCTGC-GAGTGTTTGGGTGGAAAACCCAAGCGCGTAA
	Entoloma_mastoideum_GDGM_26597                      CACGGACCAAGGAGTCTAACATACCTGC-GAGTGTTTGGGTGGAAAACCCAAGCGCGTAA
	'Entoloma albidosimulans MEN 2004-065  isotype'     CACGGACCAAGGAGTCTAACATGCCTGC-AAGTGTTTGGGTGGAAAACCCAAGCGCGCAA
	'Entoloma arion LE F-315917'                        ????????????????????????????????????????????????????????????
	Entoloma_asprellum_TUF106064                        ????????????????????????????????????????????????????????????
	Entoloma_atropapillatum_FK0898_holotype             CACGGACCAAGGAGTCTAACATGCCTGC-GAGTGTTTGGGTGGAAAACCCATGCGCGTAA
	Entoloma_azureosquamulosum_HKAS_53408               CACGGACCAAGGAGTCTAACATACCTGC-GAGTGTTTGGGTGGAAAACCCAAGCGCGTAA
	Entoloma_azureosquamulosum_GDGM_29254               ????????????????????????????????????????????????????????????
	Entoloma_azureosquamulosum_GDGM_27355_holotype      CACGGACCAAGGAGTCTAACATACCTGC-GAGTGTTTGGGTGGAAAACCCAAGCGCGTAA
	Entoloma_caespitosum_GDGM27564                      CACGGACCAAGGAGTCTAACATACCTGC-GAGTGTTTGGGTGGAAAACCCAAGCGCGTAA
	Entoloma_caespitosum_GDGM_24025                     CACGGACCAAGGAGTCTAACATACCTGC-GAGTGTTTGGGTGGAAAACCCAAGCGCGTAA
	Entoloma_caespitosum_GDGM_24026                     CACGGACCAAGGAGTCTAACATACCTGC-GAGTGTTTGGGTGGAAAACCCAAGCGCGTAA
	'Enloloma dislocatum SFC-080612-01'                 ????????????????????????????????????????????????????????????
	'Entoloma calceus O F-259457 holotype'              ????????????????????????????????????????????????????????????
	Entoloma_calceus_LIP0402265                         ????????????????????????????????????????????????????????????
	'Entoloma calceus JL12-19'                          ????????????????????????????????????????????????????????????
	Entoloma_callipygmaeum_LE_312488                    ????????????????????????????????????????????????????????????
	Entoloma_callipygmaeum_LE_312487                    ????????????????????????????????????????????????????????????
	Entoloma_callipygmaeum_LE_253784_holotype           ????????????????????????????????????????????????????????????
	'Entoloma carneogriseum O-F-256479'                 ????????????????????????????????????????????????????????????
	Entoloma_cetratum_LE311888_neotype                  ????????????????????????????????????????????????????????????
	Entoloma_chalybeum_LE254353                         CACGGACCAAGGAGTCTAACATGCCTGC-GAGTGTTTGGGTGGAAAACCCGAGCGCGTAA
	Entoloma_chalybeum_TUF105760                        ????????????????????????????????????????????????????????????
	Enloloma_dislocatum_TUF105920_Paratype              ????????????????????????????????????????????????????????????
	Entoloma_consanguineum_PDD80751                     ????????????????????????????????????????????????????????????
	Entoloma_consanguineum_PDD80751.2                   ????????????????????????????????????????????????????????????
	'Entoloma coracis O F-256850 holotype'              CACGGACCAAGGAGTCTAACATACCTGC-AAGTGTTTGGGTAGAAAACCCAAGCGCGTAA
	'Entoloma coracis O-F-67255'                        ????????????????????????????????????????????????????????????
	'Entoloma coracis O-F-251952'                       ????????????????????????????????????????????????????????????
	Entoloma_corvinum_FA_4261                           ????????????????????????????????????????????????????????????
	Entoloma_cyanostipitum_GDGM31318_holotype           CACGGACCAAGGAGTCTAACATACCTGC-GAGTGTTTGGGTGGAAAACCCAAGCGCGTAA
	Entoloma_cyanostipitum_SAAS2239                     CACGGACCAAGGAGTCTAACATACCTGC-GAGTGTTTGGGTGGAAAACCCAAGCGCGTAA
	Entoloma_cyanostipitum_GDGM31294                    CACGGACCAAGGAGTCTAACATACCTGC-GAGTGTTTGGGTGGAAAACCCAAGCGCGTAA
	Entoloma_exile_Lueck8                               CACGGACCAAGGAGTCTAACATGCCTGC-GAGTGTTTGGGTGGAAAACCCAAGCGCGTAA
	Enloloma_olivaceomarginatum_PUL_00036174_holotype   ????????????????????????????????????????????????????????????
	Entoloma_exile_KM_187354                            ????????????????????????????????????????????????????????????
	Entoloma_griseocyaneum_LE254351                     CACGGACCAAGGAGTCTAACATACCTGC-GAGTGTTTGGGTGGAAAACCCAAGCGCGCAA
	Entoloma_griseocyaneum_KaiR997                      ????????????????????????????????????????????????????????????
	'Entoloma icarus LE F-312696 holotype'              CACGGACCAAGGAGTCTAACATACCTGC-GAGTGTTTGGGTGGAAAACCCGAGCGCGTAA
	'Entoloma icarus LE F-312697'                       ????????????????????????????????????????????????????????????
	Entoloma_incanum_LE312503_neotype                   CACGGACCAAGGAGTCTAACATGCCTGC-GAGTGTTTGGGTGGAAAACCCAAGCGCGTAA
	Entoloma_incanum_LE311794                           CACGGACCAAGGAGTCTAACATGCCTGC-GAGTGTTTGGGTGGAAAACCCAAGCGCGTAA
	Entoloma_incanum_LE315858                           ????????????????????????????????????????????????????????????
	Entoloma_isborscanum_LE_312486                      ????????????????????????????????????????????????????????????
	Entoloma_isborscanum_LE_302088_holotype             CACGGACCAAGGAGTCTAACATACCTGC-AAGTGTTTGGGTGGAAAACCCAAGCGCGTAA
	Enloloma_perchalybeum_GB_0209474_holotype           ????????????????????????????????????????????????????????????
	Entoloma_isborscanum_LE_312679                      ????????????????????????????????????????????????????????????
	'Entoloma kauffmanii KA13-1202'                     ????????????????????????????????????????????????????????????
	'Entoloma linkii O-F-256353'                        ????????????????????????????????????????????????????????????
	'Entoloma meridionale ACAM 2014-0127'               ????????????????????????????????????????????????????????????
	'Entoloma meridionale ACAM 2018-0152'               ????????????????????????????????????????????????????????????
	'Entoloma meridionale ACAM 2018-0153 holotype'      ????????????????????????????????????????????????????????????
	Entoloma_minutigranulosum_LE_312484                 ????????????????????????????????????????????????????????????
	Entoloma_minutigranulosum_LE_312483                 ????????????????????????????????????????????????????????????
	Entoloma_minutigranulosum_LE_302096_holotype        ????????????????????????????????????????????????????????????
	Entoloma_mougeotii_TUF106917                        ????????????????????????????????????????????????????????????
	Enloloma_perchalybeum_TUR190180                     ????????????????????????????????????????????????????????????
	Entoloma_mougeotii_TUF101633                        ????????????????????????????????????????????????????????????
	Entoloma_mougeotii_TUF106505                        ????????????????????????????????????????????????????????????
	'Entoloma mutabilipes TUR610/12'                    ????????????????????????????????????????????????????????????
	Entoloma_mutabilipes_TUR8788                        ????????????????????????????????????????????????????????????
	'Entoloma notabile L-0607514 holotype'              ????????????????????????????????????????????????????????????
	'Entoloma pallidostriatum L-0607566 holotype'       ????????????????????????????????????????????????????????????
	Entoloma_perasprellum_GC01100310_holotype           ????????????????????????????????????????????????????????????
	'Entoloma perasprellum GB-0204547 / JBJ 19-107'     ????????????????????????????????????????????????????????????
	'Entoloma perasprellum GB-0204548 / JBJ 19-122'     ????????????????????????????????????????????????????????????
	Entoloma_poliopus_TUF120264                         ????????????????????????????????????????????????????????????
	'Entoloma argus LE F-312694 holotype'               CACGGACCAAGGAGTCTAACATACCTGCGGAGTGTTTGGGTGGAAAACCCGAGCGCGTAA
	Entoloma_praegracile_GDGM29251                      CACGGACCAAGGAGTCTAACATACCTGC-GAGTGTTTGGGTGGAAAACCCAAGCGCGTAA
	Entoloma_praegracile_GDGM_29256                     ????????????????????????????????????????????????????????????
	Entoloma_pseudocoelestinum_Lueck10                  CACGGACCAAGGAGTCTAACATACCTGC-GAGTGTTTGGGTGGAAAACCCGAGCGCGTAA
	Entoloma_pseudocoelestinum_KM_132400                ????????????????????????????????????????????????????????????
	'Entoloma pseudosubcorvinum SDBR-CMUNK0985 holotype' CACGGACCAAGGAGTCTAACATACCTGC-GAGTATTTGAGTGGAAAACTCAAGTGCGTAA
	'Entoloma pseudosubcorvinum SDBR-CMUNK1367'         CACGGACCAAGGAGTCTAACATACCTGC-GAGTATTTGAGTGGAAAACTCAAGTGCGTAA
	Entoloma_pulchripes_LE_312485                       ????????????????????????????????????????????????????????????
	Entoloma_pulchripes_LE_311808_holotype              ????????????????????????????????????????????????????????????
	Entoloma_pulchripes_LE_311809                       ????????????????????????????????????????????????????????????
	'Entoloma queletii OKA-TR1002'                      ????????????????????????????????????????????????????????????
	'Entoloma argus LE F-315916'                        ????????????????????????????????????????????????????????????
	Entoloma_queletii_TUF141044                         ????????????????????????????????????????????????????????????
	'Entoloma riparium L-0607563 holotype'              ????????????????????????????????????????????????????????????
	Entoloma_riparium_TUF120259                         ????????????????????????????????????????????????????????????
	'Entoloma septentrionale O F-254295 holotype'       ????????????????????????????????????????????????????????????
	Entoloma_sericeum_KaiR237                           CACGGACCAAGGAGTCTAACATGCCTGC-GAGTGTTTGGGTGGAAAACCCAAGCGCGTAA
	Entoloma_sericeum_VHAs03_2                          CACGGACCAAGGAGTCTAACATGCCTGC-GAGTGTTTGGGTGGAAAACCCAAGCGCGTAA
	'Entoloma serrulatum O-F-158208/DMS-730296'         ????????????????????????????????????????????????????????????
	Entoloma_serrulatum_LE_254361                       CACGGACCAAGGAGTCTAACATGCCTGC-AAGTGTTTGGGTGGAAAACCCAAGCGCGTAA
	'Entoloma serrulatum EnSe-1'                        ????????????????????????????????????????????????????????????
	'Entoloma arion LE F-312691 holotype'               CACGGACCAAGGAGTCTAACATACCTGC-GAGTGTTTGGGTGGAAAACCCGAGCGCGTAA
	Entoloma_sicoense_PO_F2244_holotype                 ????????????????????????????????????????????????????????????
	Entoloma_sicoense_PO_F2245                          ????????????????????????????????????????????????????????????
	Entoloma_subcaesiocinctum_SAAS103                   CACGGACCAAGGAGTCTAACATACCTGC-AAGTGTTTGGGTGGAAAACCCAAGCGCGTAA
	Entoloma_subcaesiocinctum_SAAS133_holotype          CACGGACCAAGGAGTCTAACATACCTGC-AAGTGTTTGGGTGGAAAACCCAAGCGCGTAA
	Entoloma_subcorvinum_MGW1494                        ????????????????????????????????????????????????????????????
	Entoloma_subcorvinum_SAT1518905                     ????????????????????????????????????????????????????????????
	'Entoloma subserrulatum TENN:068464'                ????????????????????????????????????????????????????????????
	'Entoloma subserrulatum TENN:070407'                ????????????????????????????????????????????????????????????
	Entoloma_subtenuicystidiatum_GDGM_28459_holotype    CACGGACCAAGGAGTCTAACATACCTGC-GAGTGTTTGGGTGGAAAACCCGAGCGCGTAA
	Entoloma_subtenuicystidiatum_GDGM_29246             CACGGACCAAGGAGTCTAACATACCTGC-GAGTGTTTGGGTGGAAAACCCGAGCGCGTAA
	Entoloma_austrosinensis_HFJAU1414_holotype          ????????????????????????????????????????????????????????????
	Entoloma_subpraegracile_HFJAU1822_holotype          CACGGACCAAGGAGTCTAACATACCTGC-AAGTGTTTGGGTGGAAAACCCAAGCGCGTAA
	Entoloma_austrosinensis_HFJAU1907                   CACGGACCAAGGAGTCTAACATACCTGC-GAGTGTTTGGGTGGTAAACCCGAGCGCGTAA
	Entoloma_austrosinensis_HFJAU2616                   ????????????????????????????????????????????????????????????
	Entoloma_austrosinensis_HFJAU2920                   CACGGACCAAGGAGTCTAACATACCTGC-GAGTGTTTGGGTGGTAAACCCGAGCGCGTAA
	Entoloma_subpraegracile_HFJAU3094                   CACGGACCAAGGAGTCTAACATACCTGC-AAGTGTTTGGGTGGAAAACCCAAGCGCGTAA
	Entoloma_subpraegracile_HFJAU3164                   CACGGACCAAGGAGTCTAACATACCTGC-AAGTGTTTGGGTGGAAAACCCAAGCGCGTAA
	Entoloma_subpraegracile_HFJAU3168                   ????????????????????????????????????????????????????????????
	Entoloma_wuyishanensis_HFJAU3571_holotype           ????????????????????????????????????????????????????????????
	Entoloma_wuyishanensis_HFJAU3871                    CACGGACCAAGGAGTCTAACATACCTGC-GAGTGTTTGGGTGGAAAACCCGAGCGCGTAA
	Entoloma_wuyishanensis_HFJAU3874                    CACGGACCAAGGAGTCTAACATACCTGC-GAGTGTTTGGGTGGAAAACCCGAACGCGTAA
	Entoloma_wuyishanensis_HFJAU3878                    CACGGACCAAGGAGTCTAACATACCTGC-GAGTGTTTGGGTGGAAAACCCGAACGCGTAA
	Entoloma_wuyishanensis_HFJAU3881                    CACGGACCAAGGAGTCTAACATACCTGC-GAGTGTTTGGGTGGAAAACCCGAGCGCGTAA
	Entoloma_griseosquamosum_HFJAU3967                  ????????????????????????????????????????????????????????????
	Entoloma_griseosquamosum_HFJAU3969_holotype         CACGGACCAAGGAGTCTAACATACCTGC-GAGTGTTTGGGTGGAAAACCCAAGCGCGTAA
	Entoloma_austrosinensis_HFJAU4048                   CACGGACCAAGGAGTCTAACATACCTGC-GAGTGTTTGGGTGGTAAACCCGAGCGCGTAA
	Entoloma_subpraegracile_HFJAU5110                   ????????????????????????????????????????????????????????????
	Entoloma_subpraegracile_HFJAU5115                   CACGGACCAAGGAGTCTAACATACCTGC-AAGTGTTTGGGTGGAAAACCCAAGCGCGTAA
	Entoloma_subpraegracile_HFJAU5140                   CACGGACCAAGGAGTCTAACATACCTGC-AAGTGTTTGGGTGGAAAACCCAAGCGCGTAA
	Entoloma_subpraegracile_HFJAU5175                   CACGGACCAAGGAGTCTAACATACCTGC-AAGTGTTTGGGTGGAAAACCCAAGCGCGTAA
	Entoloma_subpraegracile_HFJAU5177                   CACGGACCAAGGAGTCTAACATACCTGC-AAGTGTTTGGGTGGAAAACCCAAGCGCGTAA


	Enloloma_dislocatum_L0607565_holotype               ????????????????????????????????????????????????????????????
	'Entoloma arion LE F-312692'                        ????????????????????????????????????????????????????????????
	Entoloma_turci_WU25055                              ????????????????????????????????????????????????????????????
	Entoloma_viridomarginatum_JAC15761                  ????????????????????????????????????????????????????????????
	Entoloma_viridomarginatum_JAC12344                  ????????????????????????????????????????????????????????????
	'Entoloma albinellum TENN:070403'                   ????????????????????????????????????????????????????????????
	Entoloma_mastoideum_GDGM_28820                      TGAAAGTGAAAGTT-GGGATCTCTGTCGTGGGGAGCACCGACGCCCGGACCAGACC-TTC
	Entoloma_mastoideum_GDGM_26597                      TGAAAGTGAAAGTT-GGGATCTCTGTCGTGGGGAGCACCGACGCCCGGACCAGACC-TTC
	'Entoloma albidosimulans MEN 2004-065  isotype'     TGAAAGTGAAAGTT-GGGATCCCTGTCGTGGGGAGCACCGACGCCCGGACCAGACC-TTC
	'Entoloma arion LE F-315917'                        ????????????????????????????????????????????????????????????
	Entoloma_asprellum_TUF106064                        ????????????????????????????????????????????????????????????
	Entoloma_atropapillatum_FK0898_holotype             TGAAAGTGAAAGTT-GGGATCCCTGTCGTGGGGAGCACCGACGCCCGGACCAGACC-TTC
	Entoloma_azureosquamulosum_HKAS_53408               TGAAAGTGAAAGTT-GGGATCCCTGTCGTGGGGAGCACCGACGCCCGGACCAGACC-TTC
	Entoloma_azureosquamulosum_GDGM_29254               ????????????????????????????????????????????????????????????
	Entoloma_azureosquamulosum_GDGM_27355_holotype      TGAAAGTGAAAGTT-GGGATCCCTGTCGTGGGGAGCACCGACGCCCGGACCAGACC-TTC
	Entoloma_caespitosum_GDGM27564                      TGAAAGTGAAAGTT-GGGATCTCTGTCGTGGAGAGCACCGACGCCCGGACCAGACC-TTC
	Entoloma_caespitosum_GDGM_24025                     TGAAAGTGAAAGTT-GGGATCTCTGTCGTGGAGAGCACCGACGCCCGGACCAGACC-TTC
	Entoloma_caespitosum_GDGM_24026                     TGAAAGTGAAAGTT-GGGATCTCTGTCGTGGAGAGCACCGACGCCCGGACCAGACC-TTC
	'Enloloma dislocatum SFC-080612-01'                 ????????????????????????????????????????????????????????????
	'Entoloma calceus O F-259457 holotype'              ????????????????????????????????????????????????????????????
	Entoloma_calceus_LIP0402265                         ????????????????????????????????????????????????????????????
	'Entoloma calceus JL12-19'                          ????????????????????????????????????????????????????????????
	Entoloma_callipygmaeum_LE_312488                    ????????????????????????????????????????????????????????????
	Entoloma_callipygmaeum_LE_312487                    ????????????????????????????????????????????????????????????
	Entoloma_callipygmaeum_LE_253784_holotype           ????????????????????????????????????????????????????????????
	'Entoloma carneogriseum O-F-256479'                 ????????????????????????????????????????????????????????????
	Entoloma_cetratum_LE311888_neotype                  ????????????????????????????????????????????????????????????
	Entoloma_chalybeum_LE254353                         TGAAAGTGAAAGTT-GGGATCCCTGTCGTGGGGAGCACCGACGCCCGGACCAGACC-TTC
	Entoloma_chalybeum_TUF105760                        ????????????????????????????????????????????????????????????
	Enloloma_dislocatum_TUF105920_Paratype              ????????????????????????????????????????????????????????????
	Entoloma_consanguineum_PDD80751                     ????????????????????????????????????????????????????????????
	Entoloma_consanguineum_PDD80751.2                   ????????????????????????????????????????????????????????????
	'Entoloma coracis O F-256850 holotype'              TGAAAGTGAAAGTT-GGGATCTCTGTCGTGGAGAGCACCGATGCCCGGACCAGACC-TTC
	'Entoloma coracis O-F-67255'                        ????????????????????????????????????????????????????????????
	'Entoloma coracis O-F-251952'                       ????????????????????????????????????????????????????????????
	Entoloma_corvinum_FA_4261                           ????????????????????????????????????????????????????????????
	Entoloma_cyanostipitum_GDGM31318_holotype           TGAAAGTGAAAGTT-GGGATCTCTGTCGTGGGGAGCACCGACGCCCGGACCAGACC-TTC
	Entoloma_cyanostipitum_SAAS2239                     TGAAAGTGAAAGTT-GGGATCTCTGTCGTGGGGAGCACCGACGCCCGGACCAGACC-TTC
	Entoloma_cyanostipitum_GDGM31294                    TGAAAGTGAAAGTT-GGGATCTCTGTCGTGGGGAGCACCGACGCCCGGACCAGACC-TTC
	Entoloma_exile_Lueck8                               TGAAAGTGAAAGTT-GGGATCCCTGTCGTGGGGAGCACCGACGCCCGGACCAGACC-TTC
	Enloloma_olivaceomarginatum_PUL_00036174_holotype   ????????????????????????????????????????????????????????????
	Entoloma_exile_KM_187354                            ????????????????????????????????????????????????????????????
	Entoloma_griseocyaneum_LE254351                     TGAAAGTGAAAGTT-GGGATCTCTGTCGTGGGGAGCACCGACGCCCGGACCAGACC-TTC
	Entoloma_griseocyaneum_KaiR997                      ????????????????????????????????????????????????????????????
	'Entoloma icarus LE F-312696 holotype'              TGAAAGTGAAAGTTGGGGATCTCTGTCGTGGGGAGCACCGACGCCCGGACCAGACC-TTC
	'Entoloma icarus LE F-312697'                       ????????????????????????????????????????????????????????????
	Entoloma_incanum_LE312503_neotype                   TGAAAGTGAAAGTT-GGGATCCCTGTCGTGGGGAGCACCGACGCCCGGACCAGACC-TTC
	Entoloma_incanum_LE311794                           TGAAAGTGAAAGTT-GGGATCCCTGTCGTGGGGAGCACCGACGCCCGGACCAGACC-TTC
	Entoloma_incanum_LE315858                           ????????????????????????????????????????????????????????????
	Entoloma_isborscanum_LE_312486                      ????????????????????????????????????????????????????????????
	Entoloma_isborscanum_LE_302088_holotype             TGAAAGTGAAAGTT-GGGATCTCTGTCGTGGAGAGCACCGACGCCCGGACCAGACC-TTT
	Enloloma_perchalybeum_GB_0209474_holotype           ????????????????????????????????????????????????????????????
	Entoloma_isborscanum_LE_312679                      ????????????????????????????????????????????????????????????
	'Entoloma kauffmanii KA13-1202'                     ????????????????????????????????????????????????????????????
	'Entoloma linkii O-F-256353'                        ????????????????????????????????????????????????????????????
	'Entoloma meridionale ACAM 2014-0127'               ????????????????????????????????????????????????????????????
	'Entoloma meridionale ACAM 2018-0152'               ????????????????????????????????????????????????????????????
	'Entoloma meridionale ACAM 2018-0153 holotype'      ????????????????????????????????????????????????????????????
	Entoloma_minutigranulosum_LE_312484                 ????????????????????????????????????????????????????????????
	Entoloma_minutigranulosum_LE_312483                 ????????????????????????????????????????????????????????????
	Entoloma_minutigranulosum_LE_302096_holotype        ????????????????????????????????????????????????????????????
	Entoloma_mougeotii_TUF106917                        ????????????????????????????????????????????????????????????
	Enloloma_perchalybeum_TUR190180                     ????????????????????????????????????????????????????????????
	Entoloma_mougeotii_TUF101633                        ????????????????????????????????????????????????????????????
	Entoloma_mougeotii_TUF106505                        ????????????????????????????????????????????????????????????
	'Entoloma mutabilipes TUR610/12'                    ????????????????????????????????????????????????????????????
	Entoloma_mutabilipes_TUR8788                        ????????????????????????????????????????????????????????????
	'Entoloma notabile L-0607514 holotype'              ????????????????????????????????????????????????????????????
	'Entoloma pallidostriatum L-0607566 holotype'       ????????????????????????????????????????????????????????????
	Entoloma_perasprellum_GC01100310_holotype           ????????????????????????????????????????????????????????????
	'Entoloma perasprellum GB-0204547 / JBJ 19-107'     ????????????????????????????????????????????????????????????
	'Entoloma perasprellum GB-0204548 / JBJ 19-122'     ????????????????????????????????????????????????????????????
	Entoloma_poliopus_TUF120264                         ????????????????????????????????????????????????????????????
	'Entoloma argus LE F-312694 holotype'               TGAAAGTGAAAGTTGGGGATCTCTGTCGTGGAGAGCACCGACGCCCGGACCAGACCTTTC
	Entoloma_praegracile_GDGM29251                      TGAAAGTGAAAGTT-GGGATCTCTGTCGTGGAGAGCACCGATGCCCGGACCAGACC-TTC
	Entoloma_praegracile_GDGM_29256                     ????????????????????????????????????????????????????????????
	Entoloma_pseudocoelestinum_Lueck10                  TGAAAGTGAAAGTT-GGGATCTCTGTCGTAGGGAGCACCGACGCCCGGACCAGACC-TTC
	Entoloma_pseudocoelestinum_KM_132400                ????????????????????????????????????????????????????????????
	'Entoloma pseudosubcorvinum SDBR-CMUNK0985 holotype' TGAAAGTGAAAGTT-GGGATCCCTGTCGTGGGGAGCACCAATGCCTGGACCAGACC-TTC
	'Entoloma pseudosubcorvinum SDBR-CMUNK1367'         TGAAAGTGAAAGTT-GGGATCCCTGTCGTGGGGAGCACCAATGCCTGGACCAGACC-TTC
	Entoloma_pulchripes_LE_312485                       ????????????????????????????????????????????????????????????
	Entoloma_pulchripes_LE_311808_holotype              ????????????????????????????????????????????????????????????
	Entoloma_pulchripes_LE_311809                       ????????????????????????????????????????????????????????????
	'Entoloma queletii OKA-TR1002'                      ????????????????????????????????????????????????????????????
	'Entoloma argus LE F-315916'                        ????????????????????????????????????????????????????????????
	Entoloma_queletii_TUF141044                         ????????????????????????????????????????????????????????????
	'Entoloma riparium L-0607563 holotype'              ????????????????????????????????????????????????????????????
	Entoloma_riparium_TUF120259                         ????????????????????????????????????????????????????????????
	'Entoloma septentrionale O F-254295 holotype'       ????????????????????????????????????????????????????????????
	Entoloma_sericeum_KaiR237                           TGAAAGTGAAAGTT-GGGATCTCTGTCGTGGAGAGCACCGACGCCCGGACCAGACC-TTT
	Entoloma_sericeum_VHAs03_2                          TGAAAGTGAAAGTT-GGGATCTCTGTCGTGGAGAGCACCGACGCCCGGACCAGACC-TTT
	'Entoloma serrulatum O-F-158208/DMS-730296'         ????????????????????????????????????????????????????????????
	Entoloma_serrulatum_LE_254361                       TGAAAGTGAAAGTT-GGGATCTCTGTCGTGGAGAGCACCGACGCCCGGACCAGACC-TTC
	'Entoloma serrulatum EnSe-1'                        ????????????????????????????????????????????????????????????
	'Entoloma arion LE F-312691 holotype'               TGAAAGTGAAAGTT-GGGATCTCTGTCGTGGAGAGCACCGACGCCCGGACCAGACC-TTC
	Entoloma_sicoense_PO_F2244_holotype                 ????????????????????????????????????????????????????????????
	Entoloma_sicoense_PO_F2245                          ????????????????????????????????????????????????????????????
	Entoloma_subcaesiocinctum_SAAS103                   TGAAAGTGAAAGTT-GGGATCTCTGTCGTGGAGAGCACCGACGCCCGGACCAGACC-TTC
	Entoloma_subcaesiocinctum_SAAS133_holotype          TGAAAGTGAAAGTT-GGGATCTCTGTCGTGGAGAGCACCGACGCCCGGACCAGACC-TTC
	Entoloma_subcorvinum_MGW1494                        ????????????????????????????????????????????????????????????
	Entoloma_subcorvinum_SAT1518905                     ????????????????????????????????????????????????????????????
	'Entoloma subserrulatum TENN:068464'                ????????????????????????????????????????????????????????????
	'Entoloma subserrulatum TENN:070407'                ????????????????????????????????????????????????????????????
	Entoloma_subtenuicystidiatum_GDGM_28459_holotype    TGAAAGTGAAAGTT-GGGATCTCTGTCGTGGAGAGCACCGACGCCCGGACCAGACC-TTC
	Entoloma_subtenuicystidiatum_GDGM_29246             TGAAAGTGAAAGTT-GGGATCTCTGTCGTGGAGAGCACCGACGCCCGGACCAGACC-TTC
	Entoloma_austrosinensis_HFJAU1414_holotype          ????????????????????????????????????????????????????????????
	Entoloma_subpraegracile_HFJAU1822_holotype          TGAAAGTGAAAGTT-GGGATCTCTGTCGTGGAGAGCACCGACGCCCGGACCAGACC-TTC
	Entoloma_austrosinensis_HFJAU1907                   TGAAAGTGAAAGTT-GGGATCTCTGTCGTGGGGAGCACCGACGCCCGGACCAGACC-TTC
	Entoloma_austrosinensis_HFJAU2616                   ????????????????????????????????????????????????????????????
	Entoloma_austrosinensis_HFJAU2920                   TGAAAGTGAAAGTT-GGGATCTCTGTCGTGGGGAGCACCGACGCCCGGACCAGACC-TTC
	Entoloma_subpraegracile_HFJAU3094                   TGAAAGTGAAAGTT-GGGATCTCTGTCGTGGAGAGCACCGACGCCCGGACCAGACC-TTC
	Entoloma_subpraegracile_HFJAU3164                   TGAAAGTGAAAGTT-GGGATCTCTGTCGTGGAGAGCACCGACGCCCGGACCAGACC-TTC
	Entoloma_subpraegracile_HFJAU3168                   ????????????????????????????????????????????????????????????
	Entoloma_wuyishanensis_HFJAU3571_holotype           ????????????????????????????????????????????????????????????
	Entoloma_wuyishanensis_HFJAU3871                    TGAAAGTGAAAGTT-GGGATCTCTGTCGTGGGGAGCACCGACGCCCGGACCAGACC-TTC
	Entoloma_wuyishanensis_HFJAU3874                    TGAAAGTGAAAGTT-GGGATCTCTGTCGTGGGGAGCACCGACGCCCGGACCAGACC-TTC
	Entoloma_wuyishanensis_HFJAU3878                    TGAAAGTGAAAGTT-GGGATCTCTGTCGTGGGGAGCACCGACGCCCGGACCAGACC-TTC
	Entoloma_wuyishanensis_HFJAU3881                    TGAAAGTGAAAGTT-GGGATCTCTGTCGTGGGGAGCACCGACGCCCGGACCAGACC-TTC
	Entoloma_griseosquamosum_HFJAU3967                  ????????????????????????????????????????????????????????????
	Entoloma_griseosquamosum_HFJAU3969_holotype         TGAAAGTGAAAGTT-GGGATCTCTGTCGTGGGGAGCACCGACGCCCGGACCAGACC-TTC
	Entoloma_austrosinensis_HFJAU4048                   TGAAAGTGAAAGTT-GGGATCTCTGTCGTGGGGAGCACCGACGCCCGGACCAGACC-TTC
	Entoloma_subpraegracile_HFJAU5110                   ????????????????????????????????????????????????????????????
	Entoloma_subpraegracile_HFJAU5115                   TGAAAGTGAAAGTT-GGGATCTCTGTCGTGGAGAGCACCGACGCCCGGACCAGACC-TTC
	Entoloma_subpraegracile_HFJAU5140                   TGAAAGTGAAAGTT-GGGATCTCTGTCGTGGAGAGCACCGACGCCCGGACCAGACC-TTC
	Entoloma_subpraegracile_HFJAU5175                   TGAAAGTGAAAGTT-GGGATCTCTGTCGTGGAGAGCACCGACGCCCGGACCAGACC-TTC
	Entoloma_subpraegracile_HFJAU5177                   TGAAAGTGAAAGTT-GGGATCTCTGTCGTGGAGAGCACCGACGCCCGGACCAGACC-TTC


	Enloloma_dislocatum_L0607565_holotype               ????????????????????????????????????????????????????????????
	'Entoloma arion LE F-312692'                        ????????????????????????????????????????????????????????????
	Entoloma_turci_WU25055                              ????????????????????????????????????????????????????????????
	Entoloma_viridomarginatum_JAC15761                  ????????????????????????????????????????????????????????????
	Entoloma_viridomarginatum_JAC12344                  ????????????????????????????????????????????????????????????
	'Entoloma albinellum TENN:070403'                   ????????????????????????????????????????????????????????????
	Entoloma_mastoideum_GDGM_28820                      TGTGACGGATCCGCGGTAGAGCATGTATGTT-GGGACCCGAAAGATGGT--GAACTATGC
	Entoloma_mastoideum_GDGM_26597                      TGTGACGGATCCGCGGTAGAGCATGTATGTT-GGGACCCGAAAGATGGT--GAACTATGC
	'Entoloma albidosimulans MEN 2004-065  isotype'     TGTGACGGATCCGCGGTTGAGCATGTATGTT-GGGACCCGAAAGATGGT--GAACTATGC
	'Entoloma arion LE F-315917'                        ????????????????????????????????????????????????????????????
	Entoloma_asprellum_TUF106064                        ????????????????????????????????????????????????????????????
	Entoloma_atropapillatum_FK0898_holotype             TGTGACGGATCCGCGGTAGAGCATGTATGTT-GGGACCCGAAAGATGGT--GAACTATGC
	Entoloma_azureosquamulosum_HKAS_53408               TGTGACGGATCCGCGGTAGAGCATGCATGTT-GGGACCCGAAAGATGGT--GAACTATGC
	Entoloma_azureosquamulosum_GDGM_29254               ????????????????????????????????????????????????????????????
	Entoloma_azureosquamulosum_GDGM_27355_holotype      TGTGACGGATCCGCGGTAGAGCATGCATGTT-GGGACCCGAAAGATGGT--GAACTATGC
	Entoloma_caespitosum_GDGM27564                      TGTGACGGATCCGCGGTAGAGCATGTATGTT-GGGACCCGAAAGATGGT--GAACTATGC
	Entoloma_caespitosum_GDGM_24025                     TGTGACGGATCCGCGGTAGAGCATGTATGTT-GGGACCCGAAAGATGGT--GAACTATGC
	Entoloma_caespitosum_GDGM_24026                     TGTGACGGATCCGCGGTAGAGCATGTATGTT-GGGACCCGAAAGATGGT--GAACTATGC
	'Enloloma dislocatum SFC-080612-01'                 ????????????????????????????????????????????????????????????
	'Entoloma calceus O F-259457 holotype'              ????????????????????????????????????????????????????????????
	Entoloma_calceus_LIP0402265                         ????????????????????????????????????????????????????????????
	'Entoloma calceus JL12-19'                          ????????????????????????????????????????????????????????????
	Entoloma_callipygmaeum_LE_312488                    ????????????????????????????????????????????????????????????
	Entoloma_callipygmaeum_LE_312487                    ????????????????????????????????????????????????????????????
	Entoloma_callipygmaeum_LE_253784_holotype           ????????????????????????????????????????????????????????????
	'Entoloma carneogriseum O-F-256479'                 ????????????????????????????????????????????????????????????
	Entoloma_cetratum_LE311888_neotype                  ????????????????????????????????????????????????????????????
	Entoloma_chalybeum_LE254353                         TGTGACGGATCCGCGGTAGAG---------------------------------------
	Entoloma_chalybeum_TUF105760                        ????????????????????????????????????????????????????????????
	Enloloma_dislocatum_TUF105920_Paratype              ????????????????????????????????????????????????????????????
	Entoloma_consanguineum_PDD80751                     ????????????????????????????????????????????????????????????
	Entoloma_consanguineum_PDD80751.2                   ????????????????????????????????????????????????????????????
	'Entoloma coracis O F-256850 holotype'              TGTGATGGATCCGCGGTAGAGCATGTATGTT-GGGACCCGAAAGATGGT--GAACTATGC
	'Entoloma coracis O-F-67255'                        ????????????????????????????????????????????????????????????
	'Entoloma coracis O-F-251952'                       ????????????????????????????????????????????????????????????
	Entoloma_corvinum_FA_4261                           ????????????????????????????????????????????????????????????
	Entoloma_cyanostipitum_GDGM31318_holotype           TGTGACGGATCCGCGGTAGAG---------------------------------------
	Entoloma_cyanostipitum_SAAS2239                     TGTGACGGATCCGCGGTAGAG---------------------------------------
	Entoloma_cyanostipitum_GDGM31294                    TGTGACGGATCCGCGGTAGAG---------------------------------------
	Entoloma_exile_Lueck8                               TGTGACGGATCCGCGGTAGAGCATGTATGTT-GGGACCCGAAAGATGGT--GAACTATGC
	Enloloma_olivaceomarginatum_PUL_00036174_holotype   ????????????????????????????????????????????????????????????
	Entoloma_exile_KM_187354                            ????????????????????????????????????????????????????????????
	Entoloma_griseocyaneum_LE254351                     TGTGACGGATCCGCGGTAGAG---------------------------------------
	Entoloma_griseocyaneum_KaiR997                      ????????????????????????????????????????????????????????????
	'Entoloma icarus LE F-312696 holotype'              TGTGACGGATCCGCGGTAGAGCATGTATGTTGGGGACCCGAAAGATGGTGGGAACTATGC
	'Entoloma icarus LE F-312697'                       ????????????????????????????????????????????????????????????
	Entoloma_incanum_LE312503_neotype                   TGTGACGGATCCGCGGTAGAGCATGTATGTT-GGGACCCGAAAGATGGT--GAACTATGC
	Entoloma_incanum_LE311794                           TGTGACGGATCCGCGGTAGAGCATGTATGTT-GGGACCCGAAAGATGGT--GAACTATGC
	Entoloma_incanum_LE315858                           ????????????????????????????????????????????????????????????
	Entoloma_isborscanum_LE_312486                      ????????????????????????????????????????????????????????????
	Entoloma_isborscanum_LE_302088_holotype             TGTGACGGATCCGCGGTAGAGCATGTATGTT-GGGACCCGAAAGATGGT--GAACTATGC
	Enloloma_perchalybeum_GB_0209474_holotype           ????????????????????????????????????????????????????????????
	Entoloma_isborscanum_LE_312679                      ????????????????????????????????????????????????????????????
	'Entoloma kauffmanii KA13-1202'                     ????????????????????????????????????????????????????????????
	'Entoloma linkii O-F-256353'                        ????????????????????????????????????????????????????????????
	'Entoloma meridionale ACAM 2014-0127'               ????????????????????????????????????????????????????????????
	'Entoloma meridionale ACAM 2018-0152'               ????????????????????????????????????????????????????????????
	'Entoloma meridionale ACAM 2018-0153 holotype'      ????????????????????????????????????????????????????????????
	Entoloma_minutigranulosum_LE_312484                 ????????????????????????????????????????????????????????????
	Entoloma_minutigranulosum_LE_312483                 ????????????????????????????????????????????????????????????
	Entoloma_minutigranulosum_LE_302096_holotype        ????????????????????????????????????????????????????????????
	Entoloma_mougeotii_TUF106917                        ????????????????????????????????????????????????????????????
	Enloloma_perchalybeum_TUR190180                     ????????????????????????????????????????????????????????????
	Entoloma_mougeotii_TUF101633                        ????????????????????????????????????????????????????????????
	Entoloma_mougeotii_TUF106505                        ????????????????????????????????????????????????????????????
	'Entoloma mutabilipes TUR610/12'                    ????????????????????????????????????????????????????????????
	Entoloma_mutabilipes_TUR8788                        ????????????????????????????????????????????????????????????
	'Entoloma notabile L-0607514 holotype'              ????????????????????????????????????????????????????????????
	'Entoloma pallidostriatum L-0607566 holotype'       ????????????????????????????????????????????????????????????
	Entoloma_perasprellum_GC01100310_holotype           ????????????????????????????????????????????????????????????
	'Entoloma perasprellum GB-0204547 / JBJ 19-107'     ????????????????????????????????????????????????????????????
	'Entoloma perasprellum GB-0204548 / JBJ 19-122'     ????????????????????????????????????????????????????????????
	Entoloma_poliopus_TUF120264                         ????????????????????????????????????????????????????????????
	'Entoloma argus LE F-312694 holotype'               TGTGACGGATCCGCGGTAGAGCATGTATGTTGGGGACCCGAAAGAT--------------
	Entoloma_praegracile_GDGM29251                      TGTGACGGATCCGCGGTGGAGCATGTATGTT-GGGACCCGAAAGATGGT--GAACTATGC
	Entoloma_praegracile_GDGM_29256                     ????????????????????????????????????????????????????????????
	Entoloma_pseudocoelestinum_Lueck10                  TGTGACGGATCCGCGGTAGAGCATGTATGTT-GGGACCCGAAAGATGGT--GAACTATGC
	Entoloma_pseudocoelestinum_KM_132400                ????????????????????????????????????????????????????????????
	'Entoloma pseudosubcorvinum SDBR-CMUNK0985 holotype' TGTGACGGATCCACGGTAGAGCATGTATGTT-GGGACCCGAAAGATGGT--GAACTATGC
	'Entoloma pseudosubcorvinum SDBR-CMUNK1367'         TGTGACGGATCCACGGTAGAGCATGTATGTT-GGGACCCGAAAGATGGT--GAACTATGC
	Entoloma_pulchripes_LE_312485                       ????????????????????????????????????????????????????????????
	Entoloma_pulchripes_LE_311808_holotype              ????????????????????????????????????????????????????????????
	Entoloma_pulchripes_LE_311809                       ????????????????????????????????????????????????????????????
	'Entoloma queletii OKA-TR1002'                      ????????????????????????????????????????????????????????????
	'Entoloma argus LE F-315916'                        ????????????????????????????????????????????????????????????
	Entoloma_queletii_TUF141044                         ????????????????????????????????????????????????????????????
	'Entoloma riparium L-0607563 holotype'              ????????????????????????????????????????????????????????????
	Entoloma_riparium_TUF120259                         ????????????????????????????????????????????????????????????
	'Entoloma septentrionale O F-254295 holotype'       ????????????????????????????????????????????????????????????
	Entoloma_sericeum_KaiR237                           TGTGACGGATCCGCGGTAGAGCATGTATGTT-GGGACCCGAAAGATGGT--GAACTATGC
	Entoloma_sericeum_VHAs03_2                          TGTGACGGATCCGCGGTAGAGCATGTATGTT-GGGACCCGAAAGATGGT--GAACTATGC
	'Entoloma serrulatum O-F-158208/DMS-730296'         ????????????????????????????????????????????????????????????
	Entoloma_serrulatum_LE_254361                       TGTGACGGATCCGCGGTAGAG---------------------------------------
	'Entoloma serrulatum EnSe-1'                        ????????????????????????????????????????????????????????????
	'Entoloma arion LE F-312691 holotype'               TGTGACGGATCCGCGGTGGAGCATGTATGTT-GGGACCCGAAAGATGGT--GAACTATGC
	Entoloma_sicoense_PO_F2244_holotype                 ????????????????????????????????????????????????????????????
	Entoloma_sicoense_PO_F2245                          ????????????????????????????????????????????????????????????
	Entoloma_subcaesiocinctum_SAAS103                   TGTGACGGATCCGCGGTAGAG---------------------------------------
	Entoloma_subcaesiocinctum_SAAS133_holotype          TGTGACGGATCCGCGGTAGAG---------------------------------------
	Entoloma_subcorvinum_MGW1494                        ????????????????????????????????????????????????????????????
	Entoloma_subcorvinum_SAT1518905                     ????????????????????????????????????????????????????????????
	'Entoloma subserrulatum TENN:068464'                ????????????????????????????????????????????????????????????
	'Entoloma subserrulatum TENN:070407'                ????????????????????????????????????????????????????????????
	Entoloma_subtenuicystidiatum_GDGM_28459_holotype    TGTGACGGATCCGCGGTAGAGCATGTATGTT-GGGACCCGAAAGATGGT--GAACTATGC
	Entoloma_subtenuicystidiatum_GDGM_29246             TGTGACGGATCCGCGGTAGAGCATGTATGTT-GGGACCCGAAAGATGGT--GAACTATGC
	Entoloma_austrosinensis_HFJAU1414_holotype          ????????????????????????????????????????????????????????????
	Entoloma_subpraegracile_HFJAU1822_holotype          TGTGACGGATCCGCGGTGGAGCATGTATGTT-GGGACCCGAAAGATGGT--GAACTATGC
	Entoloma_austrosinensis_HFJAU1907                   TGTGACGGATCCGCGGTAGAGCATGTATGTT-GGGACCCGAAAGATGGT--GAACTATGC
	Entoloma_austrosinensis_HFJAU2616                   ????????????????????????????????????????????????????????????
	Entoloma_austrosinensis_HFJAU2920                   TGTGACGGATCCGCGGTAGAGCATGTATGTT-GGGACCCGAAAGATGGT--GAACTATGC
	Entoloma_subpraegracile_HFJAU3094                   TGTGACGGATCCGCGGTGGAGCATGTATGTT-GGGACCCGAAAGATGGT--GAACTATGC
	Entoloma_subpraegracile_HFJAU3164                   TGTGACGGATCCGCGGTGGAGCATGTATGTT-GGGACCCGAAAGATGGT--GAACTATGC
	Entoloma_subpraegracile_HFJAU3168                   ????????????????????????????????????????????????????????????
	Entoloma_wuyishanensis_HFJAU3571_holotype           ????????????????????????????????????????????????????????????
	Entoloma_wuyishanensis_HFJAU3871                    TGTGACGGATCCGCGGTAGAGCATGTATGTT-GGGACCCGAAAGATGGT--GAACTATGC
	Entoloma_wuyishanensis_HFJAU3874                    TGTGACGGATCCGCGGTAGAGCATGTATGTT-GGGACCCGAAAGATGGT--GAACTATGC
	Entoloma_wuyishanensis_HFJAU3878                    TGTGACGGATCCGCGGTAGAGCATGTATGTT-GGGACCCGAAAGATGGT--GAACTATGC
	Entoloma_wuyishanensis_HFJAU3881                    TGTGACGGATCCGCGGTAGAGCATGTATGTT-GGGACCCGAAAGATGGT--GAACTATGC
	Entoloma_griseosquamosum_HFJAU3967                  ????????????????????????????????????????????????????????????
	Entoloma_griseosquamosum_HFJAU3969_holotype         TGTGACGGATCCGCGGTAGAGCATGTATGTT-GGGACCCGAAAGATGGT--GAACTATGC
	Entoloma_austrosinensis_HFJAU4048                   TGTGACGGATCCGCGGTAGAGCATGTATGTT-GGGACCCGAAAGATGGT--GAACTATGC
	Entoloma_subpraegracile_HFJAU5110                   ????????????????????????????????????????????????????????????
	Entoloma_subpraegracile_HFJAU5115                   TGTGACGGATCCGCGGTGGAGCATGTATGTT-GGGACCCGAAAGATGGT--GAACTATGC
	Entoloma_subpraegracile_HFJAU5140                   TGTGACGGATCCGCGGTGGAGCATGTATGTT-GGGACCCGAAAGATGGT--GAACTATGC
	Entoloma_subpraegracile_HFJAU5175                   TGTGACGGATCCGCGGTGGAGCATGTATGTT-GGGACCCGAAAGATGGT--GAACTATGC
	Entoloma_subpraegracile_HFJAU5177                   TGTGACGGATCCGCGGTGGAGCATGTATGTT-GGGACCCGAAAGATGGT--GAACTATGC


	Enloloma_dislocatum_L0607565_holotype               ????????????????????????????????????????????????????????????
	'Entoloma arion LE F-312692'                        ????????????????????????????????????????????????????????????
	Entoloma_turci_WU25055                              ????????????????????????????????????????????????????????????
	Entoloma_viridomarginatum_JAC15761                  ????????????????????????????????????????????????????????????
	Entoloma_viridomarginatum_JAC12344                  ????????????????????????????????????????????????????????????
	'Entoloma albinellum TENN:070403'                   ????????????????????????????????????????????????????????????
	Entoloma_mastoideum_GDGM_28820                      CTGAATAGGGTGAAGCCAGAGGAAACTCTGGTGGAGGCTCGTAGCGATTCTGACGTGCAA
	Entoloma_mastoideum_GDGM_26597                      CTGAATAGGGTGAAGCCAGAGGAAACTCTGGTGGAGGCTCGTAGCGATTCTGACGTGCAA
	'Entoloma albidosimulans MEN 2004-065  isotype'     CTGAATAGGGTGAAGCCAGAGGAAACTCTGGTGGAGGCTCGTAGCGATTCTGACGTGCAA
	'Entoloma arion LE F-315917'                        ????????????????????????????????????????????????????????????
	Entoloma_asprellum_TUF106064                        ????????????????????????????????????????????????????????????
	Entoloma_atropapillatum_FK0898_holotype             CTGAATAGGGTGAAGCCAGAGGAAACTCTGGTGGAGGCTCGTAGCGATTCTGACGTGCAA
	Entoloma_azureosquamulosum_HKAS_53408               CTGAATAGGGTGAAGCCAGAGGAAACTCTGGTGGAGGCTCGTAGCGATTCTGACGTGCAA
	Entoloma_azureosquamulosum_GDGM_29254               ????????????????????????????????????????????????????????????
	Entoloma_azureosquamulosum_GDGM_27355_holotype      CTGAATAGGGTGAAGCCAGAGGAAACTCTGGTGGAGGCTCGTAGCGATTCTGACGTGCAA
	Entoloma_caespitosum_GDGM27564                      CTGAATAGGGTGAAGCCAGAGGAAACTCTGGTGGAGGCTCGTAGCGATTCTGACGTGCAA
	Entoloma_caespitosum_GDGM_24025                     CTGAATAGGGTGAAGCCAGAGGAAACTCTGGTGGAGGCTCGTAGCGATTCTGACGTGCAA
	Entoloma_caespitosum_GDGM_24026                     CTGAATAGGGTGAAGCCAGAGGAAACTCTGGTGGAGGCTCGTAGCGATTCTGACGTGCAA
	'Enloloma dislocatum SFC-080612-01'                 ????????????????????????????????????????????????????????????
	'Entoloma calceus O F-259457 holotype'              ????????????????????????????????????????????????????????????
	Entoloma_calceus_LIP0402265                         ????????????????????????????????????????????????????????????
	'Entoloma calceus JL12-19'                          ????????????????????????????????????????????????????????????
	Entoloma_callipygmaeum_LE_312488                    ????????????????????????????????????????????????????????????
	Entoloma_callipygmaeum_LE_312487                    ????????????????????????????????????????????????????????????
	Entoloma_callipygmaeum_LE_253784_holotype           ????????????????????????????????????????????????????????????
	'Entoloma carneogriseum O-F-256479'                 ????????????????????????????????????????????????????????????
	Entoloma_cetratum_LE311888_neotype                  ????????????????????????????????????????????????????????????
	Entoloma_chalybeum_LE254353                         ------------------------------------------------------------
	Entoloma_chalybeum_TUF105760                        ????????????????????????????????????????????????????????????
	Enloloma_dislocatum_TUF105920_Paratype              ????????????????????????????????????????????????????????????
	Entoloma_consanguineum_PDD80751                     ????????????????????????????????????????????????????????????
	Entoloma_consanguineum_PDD80751.2                   ????????????????????????????????????????????????????????????
	'Entoloma coracis O F-256850 holotype'              CTGAATAGGGTGAAGCCAGAGGAAACTCTGGTGGAGGCTCGTAGCGATTCTGACGTGCAA
	'Entoloma coracis O-F-67255'                        ????????????????????????????????????????????????????????????
	'Entoloma coracis O-F-251952'                       ????????????????????????????????????????????????????????????
	Entoloma_corvinum_FA_4261                           ????????????????????????????????????????????????????????????
	Entoloma_cyanostipitum_GDGM31318_holotype           ------------------------------------------------------------
	Entoloma_cyanostipitum_SAAS2239                     ------------------------------------------------------------
	Entoloma_cyanostipitum_GDGM31294                    ------------------------------------------------------------
	Entoloma_exile_Lueck8                               CTGAATAGGGTGAAGCCAGAGGAAACTCTGGTGGAGGCTCGTAGCGATTCTGACGTGCAA
	Enloloma_olivaceomarginatum_PUL_00036174_holotype   ????????????????????????????????????????????????????????????
	Entoloma_exile_KM_187354                            ????????????????????????????????????????????????????????????
	Entoloma_griseocyaneum_LE254351                     ------------------------------------------------------------
	Entoloma_griseocyaneum_KaiR997                      ????????????????????????????????????????????????????????????
	'Entoloma icarus LE F-312696 holotype'              CTGAA-------------------------------------------------------
	'Entoloma icarus LE F-312697'                       ????????????????????????????????????????????????????????????
	Entoloma_incanum_LE312503_neotype                   CTGAATAGGGTGAAGCCAGAGGAAACTCTGGTGGAGGCTCGTAGCGATTCTGACGTGCAA
	Entoloma_incanum_LE311794                           CTGAATAGGGTGAAGCCAGAGGAAACTCTGGTGGAGGCTCGTAGCGATTCTGACGTGCAA
	Entoloma_incanum_LE315858                           ????????????????????????????????????????????????????????????
	Entoloma_isborscanum_LE_312486                      ????????????????????????????????????????????????????????????
	Entoloma_isborscanum_LE_302088_holotype             CTGAATAGGGTGAAGCCAGAGGAAACTCTGGTGGAGGCTCGTAGCGATTCTGACGTGCAA
	Enloloma_perchalybeum_GB_0209474_holotype           ????????????????????????????????????????????????????????????
	Entoloma_isborscanum_LE_312679                      ????????????????????????????????????????????????????????????
	'Entoloma kauffmanii KA13-1202'                     ????????????????????????????????????????????????????????????
	'Entoloma linkii O-F-256353'                        ????????????????????????????????????????????????????????????
	'Entoloma meridionale ACAM 2014-0127'               ????????????????????????????????????????????????????????????
	'Entoloma meridionale ACAM 2018-0152'               ????????????????????????????????????????????????????????????
	'Entoloma meridionale ACAM 2018-0153 holotype'      ????????????????????????????????????????????????????????????
	Entoloma_minutigranulosum_LE_312484                 ????????????????????????????????????????????????????????????
	Entoloma_minutigranulosum_LE_312483                 ????????????????????????????????????????????????????????????
	Entoloma_minutigranulosum_LE_302096_holotype        ????????????????????????????????????????????????????????????
	Entoloma_mougeotii_TUF106917                        ????????????????????????????????????????????????????????????
	Enloloma_perchalybeum_TUR190180                     ????????????????????????????????????????????????????????????
	Entoloma_mougeotii_TUF101633                        ????????????????????????????????????????????????????????????
[truncated: 147,061 more chars]
